# Supplementary material for: Mosquito blood-feeding patterns and nesting behavior of American crows, an amplifying host of West Nile virus
Source: Parasit Vectors. 2021 Jun 22;14:331. doi: 10.1186/s13071-021-04827-x (PMC8220764; doi:10.1186/s13071-021-04827-x)
Supplement: Supplementary file 1 — Additional file 1: American crow nest locations, activity period and fate. Latitude and longitude of each nest location is provided, additional columns provided information on whether the chicks were sampled, the ultimate fate of the nest, and the activity dates. [file 13071_2021_4827_MOESM1_ESM.xlsx]

## Sheet: Sheet1
Nest ID	Latitude	Longitude	Nestlings sampled	Nest fate	Lay date	Hatch date	Fledge/fail date
ADMA	38.5316	-121.759	no	failed: incubation	2014-04-16	--	2014-05-01
AIRE	38.5328	-121.791	no	failed: incubation	2014-04-16	--	2014-05-04
AVIB	38.5303	-121.793	no	failed: incubation	2014-04-16	--	2014-05-04
AVIO	38.53	-121.794	no	failed: incubation	2014-04-07	--	2014-05-04
FEL1	38.5205	-121.755	no	failed: incubation	2014-04-16	--	2014-05-04
HARE	38.5401	-121.754	no	unknown fate	--	--	--
HUHE	38.5372	-121.764	no	unknown fate	--	--	--
MRAK	38.5352	-121.749	no	unknown fate	--	--	--
POLT	38.5313	-121.792	no	failed: incubation	2014-03-30	--	2014-04-15
PPAT	38.5222	-121.757	no	failed: incubation	2014-04-07	--	2014-04-15
SHEB	38.5299	-121.779	no	failed: incubation	2014-04-09	--	2014-04-25
SHEP	38.5296	-121.776	no	failed: incubation	2014-04-03	--	2014-04-15
SPOK	38.5424	-121.754	no	unknown fate	--	--	--
SUMO	38.5343	-121.751	no	unknown fate	--	--	--
VEMI	38.53	-121.765	no	failed: incubation	2014-04-07	--	2014-04-15
VETG	38.5249	-121.756	no	unknown fate	--	--	--
VMED	38.5315	-121.766	no	failed: incubation	2014-04-16	--	2014-05-01
WHEL	38.5367	-121.766	no	failed: incubation	2014-04-16	--	2014-04-28
ARBP	38.531	-121.76	no	unknown fate	--	--	--
AVIN	38.5315	-121.79	no	unknown fate	--	--	--
COSO	38.5304	-121.771	no	failed: incubation	2014-04-07	--	2014-04-15
FEL2	38.5204	-121.755	no	failed: incubation	2014-04-16	--	2014-05-04
JPIN	38.5273	-121.756	no	unknown fate	--	--	--
AGSE	38.5311	-121.776	no	failed: incubation	2014-04-17	--	2014-05-01
ARCE	38.5431	-121.759	yes	fledged	2014-04-06	2014-04-24	2014-06-01
AVI1	38.53	-121.791	yes	fledged	2014-04-09	2014-04-27	2014-06-01
AVI2	38.5299	-121.792	yes	fledged	2014-04-01	2014-04-19	2014-05-26
AVI3	38.5297	-121.793	yes	Failed: nestling	2014-04-08	2014-04-26	2014-05-13
BARG	38.534	-121.758	no	Failed: nestling	2014-04-16	2014-05-04	2014-05-09
CAHF	38.5323	-121.767	yes	fledged	2014-04-12	2014-04-30	2014-06-04
CAMP	38.5349	-121.773	yes	fledged	2014-04-08	2014-04-26	2014-05-31
COBA	38.5311	-121.771	yes	fledged	2014-04-14	2014-05-02	2014-06-06
CREC	38.532	-121.763	no	Failed: nestling	2014-04-28	--	2014-05-24
ENPA	38.5321	-121.776	yes	fledged	2014-04-05	2014-04-23	2014-05-28
EOAK	38.5294	-121.766	yes	Failed: nestling	2014-04-17	2014-05-05	2014-06-05
EQUI	38.5268	-121.765	yes	fledged	2020-04-16	2020-05-04	2014-06-10
EXTN	38.5388	-121.763	yes	fledged	2014-04-06	2014-04-24	2014-05-30
FACI	38.5316	-121.777	yes	Failed: nestling	2014-04-26	2014-05-14	2014-05-28
GARR	38.5302	-121.763	yes	Failed: nestling	2014-04-17	2014-05-05	2014-06-06
GAST	38.5324	-121.759	yes	Failed: nestling	2014-04-06	2014-04-24	2014-05-28
GOAT	38.5192	-121.752	no	incubation	2014-04-08	--	2014-05-06
HAZA	38.5318	-121.778	no	Failed: nestling	2014-04-16	2014-05-04	2014-05-09
HOAK	38.5293	-121.765	no	Failed: nestling	2014-04-16	2014-05-04	2014-05-09
HOPN	38.5394	-121.79	yes	fledged	2014-04-04	2014-04-22	2014-05-28
LAND	38.5317	-121.773	yes	fledged	2014-04-15	2014-05-03	2014-06-07
NREC	38.5327	-121.763	yes	fledged	2014-05-05	2014-05-23	2014-06-27
CVEC	38.52	-121.756	no	Failed: nestling	2014-04-21	2014-05-09	2014-05-14
SREC	38.532	-121.764	yes	fledged	2014-04-14	2014-05-02	2014-06-06
STAR	38.539	-121.753	yes	fledged	2014-04-05	2014-04-23	2014-05-31
SURG	38.5349	-121.754	no	incubation	2014-04-09	--	2014-05-06
TB1F	38.5316	-121.778	yes	Failed: nestling	2014-04-13	2014-05-01	2014-05-10
THUR	38.5336	-121.768	yes	fledged	2014-03-31	2014-04-18	2014-05-24
UNAA	38.5324	-121.759	yes	Failed: nestling	2014-04-14	2014-05-02	2014-05-10
VGAR	38.53	-121.765	yes	fledged	2014-04-07	2014-04-25	2014-05-30
VITI	38.5354	-121.791	yes	fledged	2014-04-13	2014-05-01	2014-06-05
VITW	38.5352	-121.792	yes	Failed: nestling	2014-04-02	2014-04-20	2014-05-11
WFCB	38.5314	-121.78	yes	Failed: nestling	2014-04-15	2014-05-03	2014-06-06
WHEW	38.5201	-121.757	yes	fledged	2014-04-08	2014-04-26	2014-06-02
WUNI	38.5325	-121.759	yes	fledged	2014-04-20	2014-05-08	2014-06-19
