# Supplementary material for: Mosquito blood-feeding patterns and nesting behavior of American crows, an amplifying host of West Nile virus
Source: Parasit Vectors. 2021 Jun 22;14:331. doi: 10.1186/s13071-021-04827-x (PMC8220764; doi:10.1186/s13071-021-04827-x)
Supplement: Supplementary file 2 — Additional file 2: Resting mosquito collection bucket locations. Latitude and longitude of all buckets placed in the field. [file 13071_2021_4827_MOESM2_ESM.xlsx]

## Sheet: bucket_data
Bucket #	Latitude	Longitude
1	38.5387	-121.763
2	38.5389	-121.762
3	38.5435	-121.763
4	38.5349	-121.773
5	38.5393	-121.78
6	38.5393	-121.782
7	38.5315	-121.776
8	38.5393	-121.78
9	38.5393	-121.782
10	38.5315	-121.778
11	38.5314	-121.778
12	38.5315	-121.779
13	38.5318	-121.779
14	38.5314	-121.78
15	38.5292	-121.782
16	38.5299	-121.781
17	38.5305	-121.78
18	38.5295	-121.779
19	38.532	-121.76
20	38.5313	-121.76
21	38.5307	-121.759
22	38.5316	-121.759
23	38.5316	-121.759
24	38.531	-121.759
25	38.5309	-121.76
26	38.5307	-121.761
27	38.532	-121.763
28	38.53	-121.764
29	38.5299	-121.763
30	38.5299	-121.765
31	38.5294	-121.765
32	38.5296	-121.765
33	38.5293	-121.766
34	38.5295	-121.767
35	38.5323	-121.766
36	38.5323	-121.767
37	38.5319	-121.768
38	38.5309	-121.776
39	38.5302	-121.775
40	38.5309	-121.774
41	38.5305	-121.771
42	38.5308	-121.771
43	38.5307	-121.791
44	38.5296	-121.791
45	38.5236	-121.785
46	38.5243	-121.788
47	38.5249	-121.79
48	38.5237	-121.787
49	38.5393	-121.791
50	38.5355	-121.791
51	38.5224	-121.757
52	38.5222	-121.757
53	38.5202	-121.757
54	38.5203	-121.757
55	38.52	-121.755
56	38.5204	-121.756
57	38.5206	-121.755
58	38.5207	-121.755
59	38.5279	-121.756
60	38.5273	-121.755
