# Supplementary material for: Mosquito blood-feeding patterns and nesting behavior of American crows, an amplifying host of West Nile virus
Source: Parasit Vectors. 2021 Jun 22;14:331. doi: 10.1186/s13071-021-04827-x (PMC8220764; doi:10.1186/s13071-021-04827-x)
Supplement: Supplementary file 4 — Additional file 4: Complete list of identified blood meal hosts. Data table containing mosquito species, collection date and location, and identified blood meal hosts for all identified blood meals. [file 13071_2021_4827_MOESM4_ESM.xlsx]

## Sheet: S2
Date	Site #	Latitude	Longitude	Mosquito species	Bloodmeal host
2014-05-07	14	38.5314	-121.78	Culex pipiens	American crow (Corvus brachyrhynchos)
2014-05-07	4	38.5349	-121.773	Culex tarsalis	American crow (Corvus brachyrhynchos)
2014-05-07	18	38.5295	-121.779	Culiseta incidens	cow (Bos taurus)
2014-05-07	43	38.5307	-121.791	Culex pipiens	yellow-billed magpie (Pica nuttalli)
2014-05-07	43	38.5307	-121.791	Culex tarsalis	cow (Bos taurus)
2014-05-09	39	38.5302	-121.775	Culex pipiens	European starling (Sturnus vulgaris)
2014-05-09	50	38.5355	-121.791	Culex pipiens	California scrub-jay (Aphelocoma californica)
2014-05-09	33	38.5293	-121.766	Aedes sierrensis	black-tailed jackrabbit (Lepis californicus)
2014-05-09	33	38.5293	-121.766	Aedes sierrensis	black-tailed jackrabbit (Lepis californicus)
2014-05-09	33	38.5293	-121.766	Aedes sierrensis	black-tailed jackrabbit (Lepis californicus)
2014-05-09	22	38.5316	-121.759	Culex pipiens	black-crowned night-heron (Nycticorax nycticorax)
2014-05-09	43	38.5307	-121.791	Culiseta incidens	cow (Bos taurus)
2014-05-09	18	38.5295	-121.779	Culiseta incidens	cow (Bos taurus)
2014-05-09	18	38.5295	-121.779	Culiseta incidens	cow (Bos taurus)
2014-05-09	18	38.5295	-121.779	Culiseta incidens	cow (Bos taurus)
2014-05-09	18	38.5295	-121.779	Culiseta incidens	cow (Bos taurus)
2014-05-09	18	38.5295	-121.779	Anopholes freeborni	cow (Bos taurus)
2014-05-09	18	38.5295	-121.779	Anopholes freeborni	black-tailed jackrabbit (Lepis californicus)
2014-05-09	18	38.5295	-121.779	Aedes sierrensis	cow (Bos taurus)
2014-05-12	18	38.5295	-121.779	Culiseta incidens	cow (Bos taurus)
2014-05-12	18	38.5295	-121.779	Culiseta incidens	cow (Bos taurus)
2014-05-12	18	38.5295	-121.779	Culiseta incidens	cow (Bos taurus)
2014-05-12	18	38.5295	-121.779	Culiseta incidens	cow (Bos taurus)
2014-05-12	18	38.5295	-121.779	Culiseta incidens	sheep (Ovis aries)
2014-05-12	18	38.5295	-121.779	Culiseta incidens	sheep (Ovis aries)
2014-05-12	18	38.5295	-121.779	Anopholes freeborni	sheep (Ovis aries)
2014-05-12	15	38.5292	-121.782	Culex pipiens	wild turkey (Meleagris gallopavo)
2014-05-12	39	38.5302	-121.775	Culex pipiens	house finch (Haemorhous mexicanus)
2014-05-12	51	38.5224	-121.757	Culex pipiens	yellow-billed magpie (Pica nuttalli)
2014-05-12	33	38.5293	-121.766	Culex tarsalis	American crow (Corvus brachyrhynchos)
2014-05-12	38	38.5309	-121.776	Culiseta incidens	cow (Bos taurus)
2014-05-12	57	38.5206	-121.755	Culiseta incidens	horse (Equus caballus)
2014-05-12	57	38.5206	-121.755	Culex pipiens	American robin (Turdus migratorius)
2014-05-12	57	38.5206	-121.755	Culex pipiens	house finch (Haemorhous mexicanus)
2014-05-14	22	38.5316	-121.759	Culex pipiens	black-crowned night-heron (Nycticorax nycticorax)
2014-05-14	22	38.5316	-121.759	Culex pipiens	black-crowned night-heron (Nycticorax nycticorax)
2014-05-14	31	38.5294	-121.765	Aedes sierrensis	desert cottontail (Sylvilagus audubonii)
2014-05-14	57	38.5206	-121.755	Culex pipiens	cedar waxwing (Bombycilla cedrorum)
2014-05-14	57	38.5206	-121.755	Culex pipiens	European starling (Sturnus vulgaris)
2014-05-14	57	38.5206	-121.755	Culex pipiens	house finch (Haemorhous mexicanus)
2014-05-14	57	38.5206	-121.755	Anopholes freeborni	desert cottontail (Sylvilagus audubonii)
2014-05-14	58	38.5207	-121.755	Culex tarsalis	human (Homo sapiens)
2014-05-14	4	38.5349	-121.773	Culex pipiens	house finch (Haemorhous mexicanus)
2014-05-14	17	38.5305	-121.78	Culex pipiens	California scrub-jay (Aphelocoma californica)
2014-05-14	50	38.5355	-121.791	Culex pipiens	house finch (Haemorhous mexicanus)
2014-05-14	43	38.5307	-121.791	Culex tarsalis	house finch (Haemorhous mexicanus)
2014-05-14	18	38.5295	-121.779	Culex tarsalis	yellow-billed magpie (Pica nuttalli)
2014-05-14	18	38.5295	-121.779	Anopholes freeborni	sheep (Ovis aries)
2014-05-14	18	38.5295	-121.779	Culiseta incidens	cow (Bos taurus)
2014-05-14	18	38.5295	-121.779	Culiseta incidens	cow (Bos taurus)
2014-05-14	18	38.5295	-121.779	Culiseta incidens	cow (Bos taurus)
2014-05-14	34	38.5295	-121.767	Culiseta incidens	human (Homo sapiens)
2014-05-14	14	38.5314	-121.78	Culex tarsalis	American crow (Corvus brachyrhynchos)
2014-05-14	18	38.5295	-121.779	Culex tarsalis	mourning dove (Zenaida macroura)
2014-05-14	18	38.5295	-121.779	Anopholes freeborni	sheep (Ovis aries)
2014-05-14	18	38.5295	-121.779	Anopholes freeborni	sheep (Ovis aries)
2014-05-19	33	38.5293	-121.766	Aedes sierrensis	black-tailed jackrabbit (Lepis californicus)
2014-05-19	33	38.5293	-121.766	Aedes sierrensis	black-tailed jackrabbit (Lepis californicus)
2014-05-19	23	38.5316	-121.759	Aedes sierrensis	desert cottontail (Sylvilagus audubonii)
2014-05-19	59	38.5279	-121.756	Culex tarsalis	European starling (Sturnus vulgaris)
2014-05-19	10	38.5315	-121.778	Culex tarsalis	mourning dove (Zenaida macroura)
2014-05-19	39	38.5302	-121.775	Culex tarsalis	house finch (Haemorhous mexicanus)
2014-05-21	39	38.5302	-121.775	Culex tarsalis	yellow-billed magpie (Pica nuttalli)
2014-05-21	22	38.5316	-121.759	Culex pipiens	black-crowned night-heron (Nycticorax nycticorax)
2014-05-21	22	38.5316	-121.759	Culex tarsalis	black-crowned night-heron (Nycticorax nycticorax)
2014-05-21	22	38.5316	-121.759	Culex tarsalis	black-crowned night-heron (Nycticorax nycticorax)
2014-05-21	6	38.5393	-121.782	Culex pipiens	house finch (Haemorhous mexicanus)
2014-05-21	55	38.52	-121.755	Culex tarsalis	house finch (Haemorhous mexicanus)
2014-05-21	33	38.5293	-121.766	Aedes sierrensis	desert cottontail (Sylvilagus audubonii)
2014-05-21	34	38.5295	-121.767	Aedes sierrensis	black-tailed jackrabbit (Lepis californicus)
2014-05-21	11	38.5314	-121.778	Culex pipiens	house finch (Haemorhous mexicanus)
2014-05-21	18	38.5295	-121.779	Culiseta incidens	cow (Bos taurus)
2014-05-21	18	38.5295	-121.779	Culex tarsalis	California scrub-jay (Aphelocoma californica)
2014-05-19	18	38.5295	-121.779	Culiseta incidens	black-tailed jackrabbit (Lepis californicus)
2014-05-19	18	38.5295	-121.779	Anopholes freeborni	sheep (Ovis aries)
2014-05-19	18	38.5295	-121.779	Culex tarsalis	California scrub-jay (Aphelocoma californica)
2014-05-23	22	38.5316	-121.759	Culex pipiens	black-crowned night-heron (Nycticorax nycticorax)
2014-05-23	10	38.5315	-121.778	Culex pipiens	American crow (Corvus brachyrhynchos)
2014-05-23	10	38.5315	-121.778	Culex tarsalis	pig (Sus scrofa)
2014-05-23	5	38.5393	-121.78	Culex pipiens	California scrub-jay (Aphelocoma californica)
2014-05-23	43	38.5307	-121.791	Culex tarsalis	yellow-billed magpie (Pica nuttalli)
2014-05-23	11	38.5314	-121.778	Culex pipiens	American crow (Corvus brachyrhynchos)
2014-05-23	46	38.5243	-121.788	Culex pipiens	house finch (Haemorhous mexicanus)
2014-05-23	7	38.5315	-121.776	Culex pipiens	house finch (Haemorhous mexicanus)
2014-05-23	18	38.5295	-121.779	Anopholes freeborni	sheep (Ovis aries)
2014-05-23	18	38.5295	-121.779	Culex tarsalis	American crow (Corvus brachyrhynchos)
2014-05-28	59	38.5279	-121.756	Culex pipiens	American crow (Corvus brachyrhynchos)
2014-05-28	10	38.5315	-121.778	Culex pipiens	American crow (Corvus brachyrhynchos)
2014-05-28	43	38.5307	-121.791	Culex pipiens	yellow-billed magpie (Pica nuttalli)
2014-05-28	39	38.5302	-121.775	Anopholes franciscanus	black-tailed jackrabbit (Lepis californicus)
2014-05-28	18	38.5295	-121.779	Culex tarsalis	California scrub-jay (Aphelocoma californica)
2014-05-28	18	38.5295	-121.779	Culex tarsalis	European starling (Sturnus vulgaris)
2014-05-28	11	38.5314	-121.778	Culex tarsalis	white-tailed kite (Elanus leucurus)
2014-05-30	18	38.5295	-121.779	Anopholes freeborni	white-tailed kite (Elanus leucurus)
2014-05-30	7	38.5315	-121.776	Culex pipiens	American crow (Corvus brachyrhynchos)
2014-05-30	34	38.5295	-121.767	Culex pipiens	house finch (Haemorhous mexicanus)
2014-06-02	18	38.5295	-121.779	Anopholes freeborni	sheep (Ovis aries)
2014-06-02	18	38.5295	-121.779	Anopholes freeborni	sheep (Ovis aries)
2014-06-02	33	38.5293	-121.766	Aedes sierrensis	black-tailed jackrabbit (Lepis californicus)
2014-06-02	22	38.5316	-121.759	Culex pipiens	green heron (Butorides virescens)
2014-06-02	2	38.5389	-121.762	Culex pipiens	American crow (Corvus brachyrhynchos)
2014-06-02	39	38.5302	-121.775	Culex tarsalis	yellow-billed magpie (Pica nuttalli)
2014-06-02	4	38.5349	-121.773	Culex tarsalis	yellow-billed magpie (Pica nuttalli)
2014-06-02	4	38.5349	-121.773	Culex pipiens	American crow (Corvus brachyrhynchos)
2014-06-02	14	38.5314	-121.78	Culex tarsalis	house finch (Haemorhous mexicanus)
2014-06-02	40	38.5309	-121.774	Culex tarsalis	yellow-billed magpie (Pica nuttalli)
2014-06-02	18	38.5295	-121.779	Anopholes freeborni	sheep (Ovis aries)
2014-06-02	18	38.5295	-121.779	Culex pipiens	house sparrow (Passer domesticus)
2014-06-02	42	38.5308	-121.771	Culex pipiens	European starling (Sturnus vulgaris)
2014-06-04	18	38.5295	-121.779	Culex pipiens	yellow-billed magpie (Pica nuttalli)
2014-06-04	18	38.5295	-121.779	Anopholes freeborni	yellow-billed magpie (Pica nuttalli)
2014-06-04	18	38.5295	-121.779	Anopholes freeborni	sheep (Ovis aries)
2014-06-04	18	38.5295	-121.779	Anopholes freeborni	sheep (Ovis aries)
2014-06-04	18	38.5295	-121.779	Anopholes freeborni	sheep (Ovis aries)
2014-06-04	59	38.5279	-121.756	Culex tarsalis	American crow (Corvus brachyrhynchos)
2014-06-04	22	38.5316	-121.759	Culex tarsalis	black-crowned night-heron (Nycticorax nycticorax)
2014-06-04	22	38.5316	-121.759	Culex tarsalis	black-crowned night-heron (Nycticorax nycticorax)
2014-06-04	22	38.5316	-121.759	Culex tarsalis	black-crowned night-heron (Nycticorax nycticorax)
2014-06-04	22	38.5316	-121.759	Culex tarsalis	black-crowned night-heron (Nycticorax nycticorax)
2014-06-04	22	38.5316	-121.759	Culex tarsalis	house finch (Haemorhous mexicanus)
2014-06-04	22	38.5316	-121.759	Culex tarsalis	black-crowned night-heron (Nycticorax nycticorax)
2014-06-04	22	38.5316	-121.759	Culex pipiens	black-crowned night-heron (Nycticorax nycticorax)
2014-06-04	22	38.5316	-121.759	Culex pipiens	black-crowned night-heron (Nycticorax nycticorax)
2014-06-04	22	38.5316	-121.759	Culex pipiens	black-crowned night-heron (Nycticorax nycticorax)
2014-06-04	22	38.5316	-121.759	Culex pipiens	black-crowned night-heron (Nycticorax nycticorax)
2014-06-04	22	38.5316	-121.759	Culex pipiens	human (Homo sapiens)
2014-06-04	57	38.5206	-121.755	Culex pipiens	green heron (Butorides virescens)
2014-06-04	57	38.5206	-121.755	Culex pipiens	yellow-billed magpie (Pica nuttalli)
2014-06-04	57	38.5206	-121.755	Culex tarsalis	yellow-billed magpie (Pica nuttalli)
2014-06-04	6	38.5393	-121.782	Culex tarsalis	house finch (Haemorhous mexicanus)
2014-06-04	42	38.5308	-121.771	Anopholes freeborni	cow (Bos taurus)
2014-06-04	14	38.5314	-121.78	Culex tarsalis	American crow (Corvus brachyrhynchos)
2014-06-04	14	38.5314	-121.78	Culex tarsalis	American crow (Corvus brachyrhynchos)
2014-06-04	39	38.5302	-121.775	Culex tarsalis	yellow-billed magpie (Pica nuttalli)
2014-06-04	44	38.5296	-121.791	Culex tarsalis	mourning dove (Zenaida macroura)
2014-06-04	44	38.5296	-121.791	Culex pipiens	house finch (Haemorhous mexicanus)
2014-06-04	18	38.5295	-121.779	Anopholes freeborni	sheep (Ovis aries)
2014-06-04	18	38.5295	-121.779	Anopholes freeborni	cow (Bos taurus)
2014-06-06	18	38.5295	-121.779	Anopholes freeborni	cow (Bos taurus)
2014-06-06	18	38.5295	-121.779	Anopholes freeborni	sheep (Ovis aries)
2014-06-06	18	38.5295	-121.779	Anopholes freeborni	black-tailed jackrabbit (Lepis californicus)
2014-06-06	4	38.5349	-121.773	Culex tarsalis	American crow (Corvus brachyrhynchos)
2014-06-06	4	38.5349	-121.773	Culex tarsalis	American crow (Corvus brachyrhynchos)
2014-06-06	4	38.5349	-121.773	Anopholes freeborni	black-tailed jackrabbit (Lepis californicus)
2014-06-06	18	38.5295	-121.779	Anopholes freeborni	cow (Bos taurus)
2014-06-06	39	38.5302	-121.775	Culex tarsalis	yellow-billed magpie (Pica nuttalli)
2014-06-06	39	38.5302	-121.775	Culex pipiens	yellow-billed magpie (Pica nuttalli)
2014-06-06	10	38.5315	-121.778	Culex pipiens	yellow-billed magpie (Pica nuttalli)
2014-06-06	34	38.5295	-121.767	Culex pipiens	house finch (Haemorhous mexicanus)
2014-06-06	51	38.5224	-121.757	Culiseta incidens	house finch (Haemorhous mexicanus)
2014-06-06	57	38.5206	-121.755	Culex pipiens	sheep (Ovis aries)
2014-06-06	55	38.52	-121.755	Culiseta incidens	horse (Equus caballus)
2014-06-06	55	38.52	-121.755	Culex pipiens	human (Homo sapiens)
2014-06-06	22	38.5316	-121.759	Culex tarsalis	black-crowned night-heron (Nycticorax nycticorax)
2014-06-06	22	38.5316	-121.759	Culex tarsalis	black-crowned night-heron (Nycticorax nycticorax)
2014-06-06	22	38.5316	-121.759	Culex tarsalis	black-crowned night-heron (Nycticorax nycticorax)
2014-06-09	18	38.5295	-121.779	Culex tarsalis	black rat (Rattus rattus)
2014-06-09	18	38.5295	-121.779	Culex tarsalis	California scrub-jay (Aphelocoma californica)
2014-06-09	18	38.5295	-121.779	Culex pipiens	Swainson's hawk (Buteo swainsoni)
2014-06-09	18	38.5295	-121.779	Culex pipiens	western bluebird (Sialia mexicana)
2014-06-09	18	38.5295	-121.779	Anopholes freeborni	sheep (Ovis aries)
2014-06-09	18	38.5295	-121.779	Anopholes freeborni	cow (Bos taurus)
2014-06-09	43	38.5307	-121.791	Culex pipiens	house finch (Haemorhous mexicanus)
2014-06-09	5	38.5393	-121.78	Culex pipiens	house finch (Haemorhous mexicanus)
2014-06-09	45	38.5236	-121.785	Aedes sierrensis	house finch (Haemorhous mexicanus)
2014-06-09	38	38.5309	-121.776	Culex tarsalis	yellow-billed magpie (Pica nuttalli)
2014-06-09	38	38.5309	-121.776	Culex tarsalis	house finch (Haemorhous mexicanus)
2014-06-09	54	38.5203	-121.757	Culex tarsalis	human (Homo sapiens)
2014-06-09	22	38.5316	-121.759	Culex pipiens	black-crowned night-heron (Nycticorax nycticorax)
2014-06-09	31	38.5294	-121.765	Culex tarsalis	house finch (Haemorhous mexicanus)
2014-06-09	31	38.5294	-121.765	Culex tarsalis	raccon (Procyon lotor)
2014-06-09	31	38.5294	-121.765	Culex pipiens	California scrub-jay (Aphelocoma californica)
2014-06-09	57	38.5206	-121.755	Culex tarsalis	California scrub-jay (Aphelocoma californica)
2014-06-11	18	38.5295	-121.779	Anopholes freeborni	cow (Bos taurus)
2014-06-11	18	38.5295	-121.779	Anopholes freeborni	sheep (Ovis aries)
2014-06-11	4	38.5349	-121.773	Culex tarsalis	yellow-billed magpie (Pica nuttalli)
2014-06-11	17	38.5305	-121.78	Culex tarsalis	wild turkey (Meleagris gallopavo)
2014-06-11	41	38.5305	-121.771	Culex pipiens	European starling (Sturnus vulgaris)
2014-06-11	15	38.5292	-121.782	Culex tarsalis	wild turkey (Meleagris gallopavo)
2014-06-11	43	38.5307	-121.791	Culex tarsalis	house finch (Haemorhous mexicanus)
2014-06-11	57	38.5206	-121.755	Culex tarsalis	horse (Equus caballus)
2014-06-11	22	38.5316	-121.759	Culex tarsalis	black-crowned night-heron (Nycticorax nycticorax)
2014-06-13	22	38.5316	-121.759	Culex pipiens	black-crowned night-heron (Nycticorax nycticorax)
2014-06-13	22	38.5316	-121.759	Culex tarsalis	black-crowned night-heron (Nycticorax nycticorax)
2014-06-13	34	38.5295	-121.767	Culex pipiens	red-shouldered hawk (Buteo lineatus)
2014-06-16	41	38.5305	-121.771	Culex pipiens	European starling (Sturnus vulgaris)
2014-06-16	40	38.5309	-121.774	Culex tarsalis	northern mockingbird (Mimus polyglottos)
2014-06-16	39	38.5302	-121.775	Culex pipiens	American crow (Corvus brachyrhynchos)
2014-06-16	39	38.5302	-121.775	Anopholes freeborni	cow (Bos taurus)
2014-06-16	23	38.5316	-121.759	Anopholes freeborni	desert cottontail (Sylvilagus audubonii)
2014-06-16	31	38.5294	-121.765	Aedes sierrensis	desert cottontail (Sylvilagus audubonii)
2014-06-16	21	38.5307	-121.759	Anopholes freeborni	black-tailed jackrabbit (Lepis californicus)
2014-06-16	58	38.5207	-121.755	Anopholes freeborni	horse (Equus caballus)
2014-06-18	18	38.5295	-121.779	Anopholes freeborni	sheep (Ovis aries)
2014-06-18	18	38.5295	-121.779	Anopholes freeborni	sheep (Ovis aries)
2014-06-18	18	38.5295	-121.779	Anopholes freeborni	sheep (Ovis aries)
2014-06-18	18	38.5295	-121.779	Anopholes freeborni	black-tailed jackrabbit (Lepis californicus)
2014-06-18	18	38.5295	-121.779	Anopholes franciscanus	black-tailed jackrabbit (Lepis californicus)
2014-06-18	22	38.5316	-121.759	Culex tarsalis	human (Homo sapiens)
2014-06-18	22	38.5316	-121.759	Culex pipiens	black-crowned night-heron (Nycticorax nycticorax)
2014-06-18	51	38.5224	-121.757	Culex tarsalis	American crow (Corvus brachyrhynchos)
2014-06-18	31	38.5294	-121.765	Culex tarsalis	red-shouldered hawk (Buteo lineatus)
2014-06-18	31	38.5294	-121.765	Culex tarsalis	rock pigeon (Columba livia)
2014-06-18	31	38.5294	-121.765	Culex tarsalis	house finch (Haemorhous mexicanus)
2014-06-18	31	38.5294	-121.765	Culex tarsalis	American crow (Corvus brachyrhynchos)
2014-06-18	31	38.5294	-121.765	Culex tarsalis	California scrub-jay (Aphelocoma californica)
2014-06-18	31	38.5294	-121.765	Culex pipiens	American kestrel (Falco sparverius)
2014-06-18	31	38.5294	-121.765	Anopholes franciscanus	black-tailed jackrabbit (Lepis californicus)
2014-06-18	43	38.5307	-121.791	Culex tarsalis	yellow-billed magpie (Pica nuttalli)
2014-06-18	14	38.5314	-121.78	Culex pipiens	tree swallow (Tachycineta bicolor)
2014-06-18	45	38.5236	-121.785	Culex tarsalis	California scrub-jay (Aphelocoma californica)
2014-06-18	45	38.5236	-121.785	Anopholes franciscanus	black-tailed jackrabbit (Lepis californicus)
2014-06-20	11	38.5314	-121.778	Culex stigmatosoma	American robin (Turdus migratorius)
2014-06-20	18	38.5295	-121.779	Anopholes freeborni	sheep (Ovis aries)
2014-06-20	18	38.5295	-121.779	Anopholes freeborni	sheep (Ovis aries)
2014-06-20	5	38.5393	-121.78	Culex tarsalis	Eurasian collard-dove (Streptopelia decaocto)
2014-06-20	5	38.5393	-121.78	Culex pipiens	Swainson's hawk (Buteo swainsoni)
2014-06-20	38	38.5309	-121.776	Culex tarsalis	California scrub-jay (Aphelocoma californica)
2014-06-20	6	38.5393	-121.782	Culex tarsalis	black-tailed jackrabbit (Lepis californicus)
2014-06-20	18	38.5295	-121.779	Culex pipiens	California scrub-jay (Aphelocoma californica)
2014-06-20	43	38.5307	-121.791	Culex pipiens	California scrub-jay (Aphelocoma californica)
2014-06-20	31	38.5294	-121.765	Culex tarsalis	red-shouldered hawk (Buteo lineatus)
2014-06-20	31	38.5294	-121.765	Culex tarsalis	red-shouldered hawk (Buteo lineatus)
2014-06-20	31	38.5294	-121.765	Culex tarsalis	western bluebird (Sialia mexicana)
2014-06-20	22	38.5316	-121.759	Culex pipiens	black-crowned night-heron (Nycticorax nycticorax)
2014-06-20	22	38.5316	-121.759	Culex pipiens	black-crowned night-heron (Nycticorax nycticorax)
2014-06-20	22	38.5316	-121.759	Culex pipiens	black-crowned night-heron (Nycticorax nycticorax)
2014-06-20	22	38.5316	-121.759	Culex pipiens	black-crowned night-heron (Nycticorax nycticorax)
2014-06-23	22	38.5316	-121.759	Culex pipiens	black-crowned night-heron (Nycticorax nycticorax)
2014-06-23	22	38.5316	-121.759	Culex pipiens	black-crowned night-heron (Nycticorax nycticorax)
2014-06-23	22	38.5316	-121.759	Culex pipiens	black-crowned night-heron (Nycticorax nycticorax)
2014-06-23	22	38.5316	-121.759	Culex tarsalis	California scrub-jay (Aphelocoma californica)
2014-06-23	45	38.5236	-121.785	Culex tarsalis	western kingbird (Tyrannus verticalis)
2014-06-23	39	38.5302	-121.775	Anopholes freeborni	black-tailed jackrabbit (Lepis californicus)
2014-06-23	18	38.5295	-121.779	Culex tarsalis	black-tailed jackrabbit (Lepis californicus)
2014-06-23	40	38.5309	-121.774	Culex tarsalis	northern mockingbird (Mimus polyglottos)
2014-06-23	40	38.5309	-121.774	Culex tarsalis	northern mockingbird (Mimus polyglottos)
2014-06-23	40	38.5309	-121.774	Culex tarsalis	northern mockingbird (Mimus polyglottos)
2014-06-23	40	38.5309	-121.774	Culex tarsalis	northern mockingbird (Mimus polyglottos)
2014-06-23	6	38.5393	-121.782	Culex tarsalis	house finch (Haemorhous mexicanus)
2014-06-23	22	38.5316	-121.759	Culex pipiens	black-crowned night-heron (Nycticorax nycticorax)
2014-06-23	22	38.5316	-121.759	Culex pipiens	black-crowned night-heron (Nycticorax nycticorax)
2014-06-27	18	38.5295	-121.779	Anopholes freeborni	sheep (Ovis aries)
2014-06-27	39	38.5302	-121.775	Culex tarsalis	Bullock's oriole (Icterus bullockii)
2014-06-27	39	38.5302	-121.775	Anopholes franciscanus	black-tailed jackrabbit (Lepis californicus)
2014-06-27	44	38.5296	-121.791	Anopholes freeborni	black-tailed jackrabbit (Lepis californicus)
2014-06-27	40	38.5309	-121.774	Culex tarsalis	northern mockingbird (Mimus polyglottos)
2014-06-27	40	38.5309	-121.774	Culex tarsalis	northern mockingbird (Mimus polyglottos)
2014-06-30	18	38.5295	-121.779	Anopholes franciscanus	black-tailed jackrabbit (Lepis californicus)
2014-06-30	18	38.5295	-121.779	Culex pipiens	wild turkey (Meleagris gallopavo)
2014-06-30	18	38.5295	-121.779	Culex pipiens	house finch (Haemorhous mexicanus)
2014-06-30	18	38.5295	-121.779	Culex tarsalis	California scrub-jay (Aphelocoma californica)
2014-06-30	18	38.5295	-121.779	Culex tarsalis	California scrub-jay (Aphelocoma californica)
2014-06-30	22	38.5316	-121.759	Culex tarsalis	California scrub-jay (Aphelocoma californica)
2014-06-30	14	38.5314	-121.78	Culex pipiens	California scrub-jay (Aphelocoma californica)
2014-06-30	44	38.5296	-121.791	Anopholes freeborni	black-tailed jackrabbit (Lepis californicus)
2014-07-02	57	38.5206	-121.755	Anopholes franciscanus	black-tailed jackrabbit (Lepis californicus)
2014-07-02	22	38.5316	-121.759	Culex pipiens	western bluebird (Sialia mexicana)
2014-07-02	40	38.5309	-121.774	Culex tarsalis	Swainson's hawk (Buteo swainsoni)
2014-07-02	40	38.5309	-121.774	Culex tarsalis	raccon (Procyon lotor)
2014-07-02	39	38.5302	-121.775	Culex tarsalis	house finch (Haemorhous mexicanus)
2014-07-02	39	38.5302	-121.775	Culex tarsalis	cow (Bos taurus)
2014-07-07	18	38.5295	-121.779	Culex tarsalis	house sparrow (Passer domesticus)
2014-07-07	18	38.5295	-121.779	Culex pipiens	wild turkey (Meleagris gallopavo)
2014-07-07	22	38.5316	-121.759	Culex pipiens	black-crowned night-heron (Nycticorax nycticorax)
2014-07-07	22	38.5316	-121.759	Culex tarsalis	black-crowned night-heron (Nycticorax nycticorax)
2014-07-07	22	38.5316	-121.759	Culex tarsalis	green heron (Butorides virescens)
2014-07-07	57	38.5206	-121.755	Anopholes freeborni	horse (Equus caballus)
2014-07-07	57	38.5206	-121.755	Culex tarsalis	goat (Capra hircus)
2014-07-07	43	38.5307	-121.791	Culex tarsalis	house finch (Haemorhous mexicanus)
2014-07-07	7	38.5315	-121.776	Culex pipiens	California scrub-jay (Aphelocoma californica)
2014-07-07	40	38.5309	-121.774	Culex tarsalis	European starling (Sturnus vulgaris)
2014-07-09	18	38.5295	-121.779	Anopholes freeborni	sheep (Ovis aries)
2014-07-09	22	38.5316	-121.759	Culex tarsalis	black-crowned night-heron (Nycticorax nycticorax)
2014-07-09	59	38.5279	-121.756	Culex tarsalis	house finch (Haemorhous mexicanus)
2014-07-09	51	38.5224	-121.757	Culex tarsalis	goat (Capra hircus)
2014-07-09	39	38.5302	-121.775	Culex tarsalis	western bluebird (Sialia mexicana)
2014-07-09	39	38.5302	-121.775	Culex tarsalis	Swainson's hawk (Buteo swainsoni)
2014-07-11	18	38.5295	-121.779	Anopholes freeborni	sheep (Ovis aries)
2014-07-11	18	38.5295	-121.779	Anopholes freeborni	cow (Bos taurus)
2014-07-11	10	38.5315	-121.778	Culex tarsalis	house finch (Haemorhous mexicanus)
2014-07-11	40	38.5309	-121.774	Culex tarsalis	cow (Bos taurus)
2014-07-11	40	38.5309	-121.774	Culex tarsalis	Eurasian collard-dove (Streptopelia decaocto)
2014-07-11	40	38.5309	-121.774	Culex tarsalis	cow (Bos taurus)
2014-07-11	45	38.5236	-121.785	Culex tarsalis	California scrub-jay (Aphelocoma californica)
2014-07-11	22	38.5316	-121.759	Culex tarsalis	black-crowned night-heron (Nycticorax nycticorax)
2014-07-14	18	38.5295	-121.779	Culex tarsalis	American robin (Turdus migratorius)
2014-07-14	18	38.5295	-121.779	Culex pipiens	western bluebird (Sialia mexicana)
2014-07-14	18	38.5295	-121.779	Culex pipiens	American robin (Turdus migratorius)
2014-07-14	44	38.5296	-121.791	Culex tarsalis	house finch (Haemorhous mexicanus)
2014-07-14	44	38.5296	-121.791	Culex tarsalis	mourning dove (Zenaida macroura)
2014-07-14	11	38.5314	-121.778	Culex tarsalis	wild turkey (Meleagris gallopavo)
2014-07-14	8	38.5393	-121.78	Culex tarsalis	green heron (Butorides virescens)
2014-07-14	38	38.5309	-121.776	Culex tarsalis	house finch (Haemorhous mexicanus)
2014-07-14	6	38.5393	-121.782	Culex tarsalis	rock pigeon (Columba livia)
2014-07-14	6	38.5393	-121.782	Culex tarsalis	Eurasian collard-dove (Streptopelia decaocto)
2014-07-14	5	38.5393	-121.78	Culex pipiens	house sparrow (Passer domesticus)
2014-07-14	51	38.5224	-121.757	Culex tarsalis	cliff swallow (Petrochelidon pyrrhonota)
2014-07-14	54	38.5203	-121.757	Culex pipiens	California scrub-jay (Aphelocoma californica)
2014-07-14	54	38.5203	-121.757	Culex pipiens	yellow-billed magpie (Pica nuttalli)
2014-07-16	18	38.5295	-121.779	Culex tarsalis	cow (Bos taurus)
2014-07-16	18	38.5295	-121.779	Culex tarsalis	house finch (Haemorhous mexicanus)
2014-07-16	18	38.5295	-121.779	Anopholes freeborni	sheep (Ovis aries)
2014-07-16	11	38.5314	-121.778	Culex tarsalis	mourning dove (Zenaida macroura)
2014-07-16	40	38.5309	-121.774	Culex tarsalis	cow (Bos taurus)
2014-07-16	40	38.5309	-121.774	Culex tarsalis	Eurasian collard-dove (Streptopelia decaocto)
2014-07-16	40	38.5309	-121.774	Culex tarsalis	American kestrel (Falco sparverius)
2014-07-16	40	38.5309	-121.774	Culex tarsalis	northern mockingbird (Mimus polyglottos)
2014-07-16	4	38.5349	-121.773	Culex tarsalis	cow (Bos taurus)
2014-07-16	50	38.5355	-121.791	Culex pipiens	house finch (Haemorhous mexicanus)
2014-07-16	39	38.5302	-121.775	Anopholes freeborni	cow (Bos taurus)
2014-07-16	14	38.5314	-121.78	Culex tarsalis	California scrub-jay (Aphelocoma californica)
2014-07-16	38	38.5309	-121.776	Culex tarsalis	house finch (Haemorhous mexicanus)
2014-07-16	44	38.5296	-121.791	Culex tarsalis	house finch (Haemorhous mexicanus)
2014-07-16	6	38.5393	-121.782	Culex tarsalis	Eurasian collard-dove (Streptopelia decaocto)
2014-07-16	51	38.5224	-121.757	Culex pipiens	yellow-billed magpie (Pica nuttalli)
2014-07-16	51	38.5224	-121.757	Culex pipiens	house finch (Haemorhous mexicanus)
2014-07-18	18	38.5295	-121.779	Anopholes freeborni	sheep (Ovis aries)
2014-07-18	56	38.5204	-121.756	Anopholes franciscanus	horse (Equus caballus)
2014-07-18	40	38.5309	-121.774	Culex tarsalis	house finch (Haemorhous mexicanus)
2014-07-18	40	38.5309	-121.774	Culex tarsalis	black-tailed jackrabbit (Lepis californicus)
2014-07-18	4	38.5349	-121.773	Culex tarsalis	Eurasian collard-dove (Streptopelia decaocto)
2014-07-18	9	38.5393	-121.782	Culex tarsalis	Eurasian collard-dove (Streptopelia decaocto)
2014-07-18	4	38.5349	-121.773	Culex tarsalis	cow (Bos taurus)
2014-07-18	39	38.5302	-121.775	Culex tarsalis	house finch (Haemorhous mexicanus)
2014-07-18	45	38.5236	-121.785	Culex tarsalis	wild turkey (Meleagris gallopavo)
2014-07-18	5	38.5393	-121.78	Culex tarsalis	California scrub-jay (Aphelocoma californica)
2014-07-21	43	38.5307	-121.791	Culex tarsalis	mourning dove (Zenaida macroura)
2014-07-21	39	38.5302	-121.775	Culex tarsalis	house finch (Haemorhous mexicanus)
2014-07-21	39	38.5302	-121.775	Culex tarsalis	house finch (Haemorhous mexicanus)
2014-07-21	41	38.5305	-121.771	Culex tarsalis	cow (Bos taurus)
2014-07-23	51	38.5224	-121.757	Culex pipiens	California scrub-jay (Aphelocoma californica)
2014-07-23	39	38.5302	-121.775	Culex tarsalis	California scrub-jay (Aphelocoma californica)
2014-07-23	43	38.5307	-121.791	Culex tarsalis	American robin (Turdus migratorius)
2014-07-23	38	38.5309	-121.776	Anopholes freeborni	cow (Bos taurus)
2014-07-25	18	38.5295	-121.779	Culex tarsalis	California scrub-jay (Aphelocoma californica)
2014-07-25	18	38.5295	-121.779	Anopholes freeborni	sheep (Ovis aries)
2014-07-25	51	38.5224	-121.757	Culex pipiens	yellow-billed magpie (Pica nuttalli)
2014-07-25	7	38.5315	-121.776	Culex tarsalis	Eurasian collard-dove (Streptopelia decaocto)
2014-07-25	8	38.5393	-121.78	Culex pipiens	rock pigeon (Columba livia)
2014-07-25	38	38.5309	-121.776	Culex tarsalis	California scrub-jay (Aphelocoma californica)
2014-07-25	38	38.5309	-121.776	Culex tarsalis	American kestrel (Falco sparverius)
2014-07-28	6	38.5393	-121.782	Culex tarsalis	Eurasian collard-dove (Streptopelia decaocto)
2014-07-28	5	38.5393	-121.78	Culex tarsalis	Eurasian collard-dove (Streptopelia decaocto)
2014-07-28	51	38.5224	-121.757	Culex tarsalis	California scrub-jay (Aphelocoma californica)
2014-07-30	18	38.5295	-121.779	Anopholes freeborni	black-tailed jackrabbit (Lepis californicus)
2014-07-30	18	38.5295	-121.779	Anopholes franciscanus	sheep (Ovis aries)
2014-07-30	5	38.5393	-121.78	Culex pipiens	house finch (Haemorhous mexicanus)
2014-07-30	7	38.5315	-121.776	Culex pipiens	northern mockingbird (Mimus polyglottos)
2014-07-30	4	38.5349	-121.773	Culex tarsalis	mourning dove (Zenaida macroura)
2014-07-30	15	38.5292	-121.782	Culex tarsalis	California scrub-jay (Aphelocoma californica)
2014-07-30	51	38.5224	-121.757	Culex tarsalis	house finch (Haemorhous mexicanus)
2014-07-30	51	38.5224	-121.757	Culex tarsalis	house finch (Haemorhous mexicanus)
2014-07-30	51	38.5224	-121.757	Culex pipiens	mourning dove (Zenaida macroura)
2014-07-30	33	38.5293	-121.766	Culex pipiens	house finch (Haemorhous mexicanus)
2014-08-01	18	38.5295	-121.779	Culex tarsalis	California scrub-jay (Aphelocoma californica)
2014-08-01	18	38.5295	-121.779	Anopholes franciscanus	black-tailed jackrabbit (Lepis californicus)
2014-08-01	39	38.5302	-121.775	Culex tarsalis	American robin (Turdus migratorius)
2014-08-01	38	38.5309	-121.776	Culex tarsalis	American kestrel (Falco sparverius)
2014-08-08	39	38.5302	-121.775	Culex tarsalis	house finch (Haemorhous mexicanus)
2014-08-08	40	38.5309	-121.774	Culex tarsalis	house finch (Haemorhous mexicanus)
2014-08-11	7	38.5315	-121.776	Culex tarsalis	sheep (Ovis aries)
2014-08-11	39	38.5302	-121.775	Culex tarsalis	cow (Bos taurus)
2014-08-11	39	38.5302	-121.775	Culex tarsalis	house finch (Haemorhous mexicanus)
2014-08-11	39	38.5302	-121.775	Culex tarsalis	house finch (Haemorhous mexicanus)
2014-08-11	39	38.5302	-121.775	Culex tarsalis	house finch (Haemorhous mexicanus)
2014-08-11	39	38.5302	-121.775	Culex tarsalis	house finch (Haemorhous mexicanus)
2014-08-11	39	38.5302	-121.775	Culex tarsalis	house finch (Haemorhous mexicanus)
2014-08-11	38	38.5309	-121.776	Culex tarsalis	northern mockingbird (Mimus polyglottos)
2014-08-13	39	38.5302	-121.775	Culex tarsalis	house finch (Haemorhous mexicanus)
2014-08-13	18	38.5295	-121.779	Culex tarsalis	California scrub-jay (Aphelocoma californica)
2014-08-13	6	38.5393	-121.782	Culex tarsalis	California scrub-jay (Aphelocoma californica)
2014-08-13	38	38.5309	-121.776	Culex tarsalis	American robin (Turdus migratorius)
2014-08-15	39	38.5302	-121.775	Culex tarsalis	house finch (Haemorhous mexicanus)
2014-08-15	39	38.5302	-121.775	Culex tarsalis	house finch (Haemorhous mexicanus)
2014-08-15	6	38.5393	-121.782	Culex tarsalis	Eurasian collard-dove (Streptopelia decaocto)
2014-08-15	7	38.5315	-121.776	Culex pipiens	California scrub-jay (Aphelocoma californica)
2014-08-20	5	38.5393	-121.78	Culex tarsalis	California scrub-jay (Aphelocoma californica)
2014-08-20	45	38.5236	-121.785	Culex tarsalis	northern mockingbird (Mimus polyglottos)
2014-08-20	39	38.5302	-121.775	Culex tarsalis	house finch (Haemorhous mexicanus)
2014-08-20	39	38.5302	-121.775	Anopholes franciscanus	black-tailed jackrabbit (Lepis californicus)
2014-08-20	39	38.5302	-121.775	Anopholes franciscanus	black-tailed jackrabbit (Lepis californicus)
2014-08-22	38	38.5309	-121.776	Culex tarsalis	house finch (Haemorhous mexicanus)
2014-08-22	39	38.5302	-121.775	Culex tarsalis	house finch (Haemorhous mexicanus)
2014-08-22	39	38.5302	-121.775	Culex tarsalis	Eurasian collard-dove (Streptopelia decaocto)
2014-08-22	45	38.5236	-121.785	Culex tarsalis	California scrub-jay (Aphelocoma californica)
2014-08-26	40	38.5309	-121.774	Culex tarsalis	cow (Bos taurus)
2014-08-26	39	38.5302	-121.775	Culex tarsalis	California scrub-jay (Aphelocoma californica)
2014-08-26	39	38.5302	-121.775	Culex tarsalis	cow (Bos taurus)
2014-08-26	39	38.5302	-121.775	Culex tarsalis	cow (Bos taurus)
2014-08-26	39	38.5302	-121.775	Culex tarsalis	Eurasian collard-dove (Streptopelia decaocto)
2014-08-26	39	38.5302	-121.775	Culex tarsalis	Eurasian collard-dove (Streptopelia decaocto)
2014-08-27	9	38.5393	-121.782	Anopholes freeborni	cow (Bos taurus)
2014-08-27	39	38.5302	-121.775	Culex tarsalis	Eurasian collard-dove (Streptopelia decaocto)
2014-08-29	40	38.5309	-121.774	Culex tarsalis	American kestrel (Falco sparverius)
2014-09-03	39	38.5302	-121.775	Culex tarsalis	Eurasian collard-dove (Streptopelia decaocto)
2014-09-03	39	38.5302	-121.775	Culex tarsalis	Eurasian collard-dove (Streptopelia decaocto)
2014-09-03	39	38.5302	-121.775	Culex tarsalis	house finch (Haemorhous mexicanus)
