# Supplementary material for: Mosquito blood-feeding patterns and nesting behavior of American crows, an amplifying host of West Nile virus
Source: Parasit Vectors. 2021 Jun 22;14:331. doi: 10.1186/s13071-021-04827-x (PMC8220764; doi:10.1186/s13071-021-04827-x)
Supplement: Supplementary file 5 — Additional file 5: Identified crow and mosquito genotypes. Data table containing a list of all crow genotypes collected from: crow blood samples, collected feathers, and mosquito blood meals. [file 13071_2021_4827_MOESM5_ESM.xlsx]

## Sheet: Sheet1
Individual ID	Cohort	Ck1B6G - 1	Ck1B6G - 2	CoBr08 - 1	CoBr08 - 2	CoBr19 - 1	CoBr19 - 2	Cb22 - 1	Cb22 - 2	CoBr22 - 1	CoBr22 - 2	CoBr36 - 1	CoBr36 - 2	Cb07 - 1	Cb07 - 2	CoBr02 - 1	CoBr02 - 2	CoBr12 - 1	CoBr12 - 2	Cb14 - 1	Cb14 - 2	Cb05 - 1	Cb05 - 2	Cb17 - 1	Cb17 - 2	ApCo30 - 1	ApCo30 - 2	CoBr25 - 1	CoBr25 - 2	Ck1B5D - 1	Ck1B5D - 2	Cb06 - 1	Cb06 - 2	Cb20 - 1	Cb20 - 2	ApCo18 - 1	ApCo18 - 2	ApCo31 - 1	ApCo31 - 2	Cb04 - 1	Cb04 - 2	Cb10 - 1	Cb10 - 2	Cb13 - 1	Cb13 - 2	Cb08 - 1	Cb08 - 2	ApCo40 - 1	ApCo40 - 2
1	mosquito bloodmeal	122	122	216	216	350	380	82	88	133	157	259	273	106	106	149	151	97	101	196	198	135	147	162	177	196	199	284	286	89	91	125	141	111	111	159	159	133	139	162	186	132	140	179	179	133	141	166	166
32	mosquito bloodmeal	118	125	212	216	356	389	85	91	127	127	203	273	106	106	149	153	97	99	192	201	138	147	174	183	196	199	284	286	87	89	125	129	111	111	159	161	112	124	168	180	124	136	176	179	133	137	166	166
61	mosquito bloodmeal	122	124	214	216	350	356	82	85	133	157	259	273	106	106	149	162	97	97	196	198	124	136	171	177	196	196	284	284	89	91	125	141	111	111	157	159	112	139	162	168	124	132	179	179	133	133	166	166
94	mosquito bloodmeal	122	122	212	216	350	380	82	91	127	133	239	261	98	106	149	149	97	97	192	192	130	145	162	162	196	196	284	286	93	93	125	129	111	111	153	153	118	142	183	186	124	136	179	188	133	137	166	166
99	mosquito bloodmeal	122	131	214	214	392	392	82	85	127	127	259	291	98	106	149	161	101	109	192	201	136	147	162	177	196	199	284	284	91	93	129	141	111	111	155	157	115	133	168	168	124	140	173	173	133	141	166	166
103	mosquito bloodmeal	116	122	212	216	380	392	88	91	127	133	239	259	98	98	149	149	97	97	192	196	138	145	162	177	196	196	282	284	89	93	129	133	111	111	153	155	112	118	174	183	124	124	179	188	133	137	166	166
105	mosquito bloodmeal	124	130	214	214	368	380	91	91	118	127	231	263	106	106	149	151	97	101	196	198	97	138	174	174	196	196	284	286	89	91	122	125	111	111	153	155	133	139	168	168	124	140	185	185	133	141	166	166
123	mosquito bloodmeal	122	122	212	216	323	380	82	91	127	127	261	283	98	106	161	161	95	95	192	196	97	112	162	174	196	199	284	284	91	91	125	129	111	111	153	159	112	151	168	168	124	132	182	185	133	137	166	166
126	mosquito bloodmeal	118	122	214	216	389	401	82	88	127	157	215	237	106	106	149	149	97	97	192	201	99	99	174	177	196	196	282	284	87	87	125	129	111	111	155	159	112	118	168	168	124	128	173	176	133	141	166	166
139	mosquito bloodmeal	124	133	212	212	359	401	82	85	127	127	261	261	106	106	149	149	97	103	192	192	99	121	162	174	196	199	282	284	85	89	125	125	111	111	153	155	112	112	168	174	124	132	173	176	137	141	166	166
162	mosquito bloodmeal	122	130	214	216	356	380	82	85	133	157	259	273	106	106	151	153	97	101	196	196	145	147	171	177	196	199	284	286	89	91	125	141	111	111	157	159	112	133	162	168	124	140	179	179	137	141	166	166
163	mosquito bloodmeal	122	130	214	216	356	380	82	85	133	157	259	273	106	106	151	153	97	101	196	196	124	147	171	177	196	199	284	286	89	91	125	141	111	111	157	159	112	133	162	168	124	140	167	179	137	141	166	166
177	mosquito bloodmeal	118	122	0	0	0	0	82	88	127	127	215	215	106	106	149	149	97	97	192	201	97	97	174	177	196	196	284	284	87	87	125	129	111	111	155	159	112	118	168	168	124	128	173	176	133	141	166	166
178	mosquito bloodmeal	122	130	214	216	368	371	91	91	127	127	203	259	106	106	153	161	95	109	192	198	136	138	162	174	196	211	282	284	89	89	129	141	111	111	157	157	112	115	168	168	132	132	173	194	137	137	166	166
233	mosquito bloodmeal	124	130	214	214	0	0	91	91	127	127	203	239	106	106	153	161	109	109	192	198	97	97	162	177	196	211	0	0	89	89	141	141	111	111	157	157	112	139	168	168	132	132	173	182	133	137	166	166
251	mosquito bloodmeal	122	133	214	214	0	0	82	91	127	127	261	261	106	106	149	149	97	97	198	201	133	142	174	174	196	199	284	284	87	89	125	125	111	111	153	153	133	157	174	186	124	124	176	188	137	141	166	166
255	mosquito bloodmeal	122	124	214	216	368	392	85	91	127	127	261	261	98	106	153	153	97	97	192	192	99	99	174	177	196	211	284	284	89	89	125	125	111	111	153	157	112	148	168	186	132	132	173	176	133	141	166	166
A-G_LAND14	nestling 2014	122	124	212	214	323	323	85	85	127	133	203	265	106	106	149	161	95	99	192	196	114	138	174	174	196	202	284	284	87	89	129	129	111	111	155	159	118	154	183	186	124	124	179	188	133	133	166	166
AO-O_THUR14	nestling 2014	122	126	214	214	323	371	82	91	127	151	259	261	106	106	149	149	97	99	201	210	99	99	171	177	196	199	284	284	89	91	133	133	111	111	157	159	112	133	168	186	124	132	182	194	133	133	166	171
A-P_VGAR14	nestling 2014	114	122	214	216	350	371	82	91	127	157	259	275	98	106	149	161	95	99	196	210	99	99	162	174	196	196	284	284	85	89	125	125	111	111	159	159	115	124	168	186	124	128	179	188	133	145	166	166
AS-Y_EQUI14	nestling 2014	126	136	214	216	323	392	82	91	127	133	261	265	106	106	149	149	97	103	192	198	99	138	162	162	196	199	284	284	89	93	129	133	111	111	153	155	115	115	168	183	124	124	191	194	133	141	166	166
AW-A_COBA14	nestling 2014	118	136	214	216	392	420	82	88	133	151	259	261	106	106	153	161	97	99	201	201	138	144	162	177	199	199	284	284	89	93	125	129	111	111	157	157	112	118	186	186	124	128	176	185	133	141	161	166
AY-B_AVI114	nestling 2014	118	118	214	214	323	371	88	91	133	145	259	275	106	106	149	149	95	109	198	201	99	135	162	174	196	199	284	284	89	89	122	129	111	111	153	159	124	142	174	186	132	132	179	182	137	141	166	166
AY-Y_EXTN14	nestling 2014	122	122	212	216	323	380	82	85	127	127	239	261	106	106	153	161	97	99	192	205	114	114	174	183	196	196	284	284	91	91	125	129	111	111	157	159	112	112	168	183	124	124	176	185	133	137	166	166
BA-Y_EQUI14	nestling 2014	122	126	214	216	374	392	82	91	127	127	259	285	106	106	149	161	95	95	192	198	99	138	162	162	199	199	286	286	91	93	125	129	111	115	153	155	139	148	168	183	124	136	185	194	133	133	166	166
BK-G_HOPN14	nestling 2014	116	126	208	214	380	392	82	85	127	127	259	275	98	106	149	149	99	103	192	201	138	144	162	174	196	199	284	284	91	91	122	141	111	111	159	159	115	133	183	186	128	128	176	191	133	133	161	166
BY-A_AVI214	nestling 2014	116	126	216	216	356	392	85	85	127	145	261	265	106	106	149	149	95	99	196	196	99	138	162	171	196	205	284	284	85	93	125	129	111	111	155	155	112	115	174	174	132	136	176	194	133	137	166	166
GA-O_THUR14	nestling 2014	122	126	214	216	323	371	82	91	127	127	235	261	106	106	149	161	95	97	201	210	99	99	171	177	196	199	284	286	89	93	125	133	111	115	157	157	112	118	186	186	128	136	176	182	133	141	166	171
GK-P_GAST14	nestling 2014	130	136	214	214	368	401	82	91	121	127	239	265	98	106	149	153	99	101	192	196	114	138	162	177	196	196	286	286	91	93	122	125	111	111	155	159	112	139	174	186	124	124	179	182	133	141	166	166
GS-O_THUR14	nestling 2014	122	126	214	214	323	371	82	91	127	151	235	261	106	106	149	161	95	97	201	210	99	99	171	177	196	199	284	284	89	91	133	133	111	115	157	159	118	133	168	186	132	136	182	194	133	133	0	0
GY-O_THUR14	nestling 2014	122	130	214	214	359	371	82	91	127	151	235	261	106	106	149	161	95	97	192	210	99	99	171	177	199	199	286	286	89	93	133	133	111	111	157	159	118	133	186	186	124	128	176	182	133	133	0	0
KA-S_SREC14	nestling 2014	122	128	214	216	371	374	85	88	121	127	203	203	98	106	149	149	95	97	192	198	99	114	177	183	196	196	284	284	91	93	125	129	111	111	155	157	115	148	183	183	124	128	176	179	133	141	166	166
K-O_CAMP14	nestling 2014	118	122	214	216	389	401	82	88	127	157	215	239	106	106	149	149	97	97	192	201	99	99	174	177	196	196	284	284	87	87	125	129	111	111	155	159	112	118	168	168	124	128	173	176	133	141	166	166
KO-Y_WFCB14	nestling 2014	122	124	214	216	350	356	82	85	133	157	259	273	106	106	149	163	97	97	196	198	126	135	171	177	196	196	284	284	89	91	125	141	111	111	157	159	112	139	162	168	124	132	179	179	133	133	166	166
K-S_CAHF14	nestling 2014	118	122	214	214	350	392	88	91	127	127	261	265	98	106	153	161	95	97	192	201	99	147	162	174	199	199	284	284	85	91	125	141	111	111	153	157	112	115	168	174	124	124	173	173	133	141	166	166
NOBA_E8TH14	nestling 2014	122	130	214	216	356	356	82	91	127	127	261	265	106	106	149	161	99	101	196	198	99	135	162	174	196	196	284	284	89	91	122	137	111	111	155	155	112	118	174	180	124	132	176	191	133	141	166	166
NOBA_FACI14	nestling 2014	118	122	212	214	368	371	85	85	145	151	261	265	106	106	149	161	95	103	192	196	132	135	162	171	196	199	284	284	91	91	125	129	111	111	157	159	112	115	168	183	124	136	188	194	133	133	166	166
NOBA_GAST14	nestling 2014	120	122	214	216	323	323	82	91	127	127	261	285	106	106	149	153	97	101	192	192	99	99	162	174	196	199	284	286	89	93	122	122	111	111	157	159	112	139	168	174	124	136	176	179	133	133	166	166
NOBA_VITW14	nestling 2014	114	126	216	222	323	359	82	85	127	127	251	261	106	106	151	151	97	97	192	196	99	114	174	174	196	196	284	286	89	91	125	125	111	111	157	157	112	118	168	168	124	128	176	194	137	137	166	166
OA-G_HOPN14	nestling 2014	124	126	216	216	380	389	82	85	127	133	259	261	98	106	153	161	95	99	201	201	99	144	162	174	196	199	284	284	85	87	122	141	111	115	157	159	112	133	183	186	128	128	176	191	133	137	161	166
OB-O_EOAK14	nestling 2014	118	126	212	216	356	401	85	91	127	127	203	273	106	106	149	161	95	99	192	196	99	154	174	183	196	199	284	286	87	93	122	125	111	111	157	157	124	139	168	180	132	140	173	179	133	137	0	0
OG-O_EOAK14	nestling 2014	118	126	212	216	356	389	85	91	127	127	203	273	106	106	149	153	95	99	192	201	138	147	174	183	196	199	284	286	87	89	125	129	111	111	159	161	112	124	168	180	124	136	176	179	133	137	166	166
OR-O_WUNI14	nestling 2014	116	122	214	222	368	380	91	91	127	133	265	273	106	106	149	153	97	103	192	201	99	138	171	174	196	199	284	284	89	93	122	125	111	111	157	159	133	133	174	174	124	124	173	182	133	145	161	166
R-_CAMP14	nestling 2014	118	122	214	216	374	389	85	88	127	145	215	261	106	106	149	149	97	105	192	201	99	99	174	177	196	196	284	284	87	87	129	133	111	111	155	159	118	154	168	168	124	128	176	176	133	141	0	0
R-_GARR14	nestling 2014	118	136	212	214	359	392	85	88	127	136	203	273	106	106	149	161	101	105	196	198	135	154	174	177	196	199	284	286	89	89	125	141	111	111	155	159	139	145	168	183	124	128	179	179	137	141	166	171
r1_AVI314	nestling 2014	122	122	214	214	359	380	82	88	133	157	259	261	98	106	151	161	97	97	192	198	91	99	174	177	196	196	284	286	89	91	122	125	111	111	155	157	139	148	168	183	132	140	185	185	141	141	166	166
r-1_CAMP14	nestling 2014	122	122	214	216	374	392	82	88	127	157	215	261	106	106	149	149	103	105	196	201	99	126	162	174	196	196	284	284	87	87	125	141	0	0	0	0	118	154	168	168	124	132	173	176	133	137	166	166
r1_STAR14	nestling 2014	114	118	212	216	356	392	85	88	127	133	225	261	106	106	149	153	95	95	196	198	99	99	162	174	196	196	284	286	87	89	125	129	111	111	153	153	115	145	168	183	128	132	185	188	133	137	166	171
r1_UNAA14	nestling 2014	122	136	214	216	323	368	91	91	127	133	261	265	98	106	149	149	97	97	192	192	99	135	162	174	196	196	284	284	89	89	125	129	111	111	157	159	139	145	168	180	124	128	176	182	137	141	166	166
r1_VITW14	nestling 2014	114	126	212	216	323	365	82	85	127	127	261	261	98	106	149	151	97	97	192	196	99	138	174	174	196	196	284	286	91	91	125	125	111	111	155	157	112	112	168	168	128	136	176	194	137	141	166	166
r1_WHEW14	nestling 2014	122	122	214	214	389	392	82	85	127	127	203	279	106	106	149	153	95	97	196	210	99	99	162	174	196	205	284	284	89	91	122	129	111	111	159	159	115	148	168	180	124	136	182	191	133	133	166	166
r2_AVI114	nestling 2014	130	132	214	214	323	371	82	88	127	133	259	275	106	106	149	153	95	109	198	198	99	138	162	162	196	199	284	284	89	89	122	129	111	111	153	157	115	124	174	186	132	132	179	182	133	137	166	166
r2_CAHF14	nestling 2014	118	122	214	214	323	323	85	88	127	127	203	261	98	98	161	161	95	95	196	196	135	135	162	162	199	202	284	286	91	91	125	125	111	111	155	157	118	118	183	183	132	132	179	179	133	133	166	166
r2_COBA14	nestling 2014	122	136	212	214	389	392	88	88	139	151	239	261	106	106	153	161	97	99	201	201	138	144	162	177	196	199	284	286	89	93	129	129	111	111	157	159	112	118	168	186	124	128	182	185	133	141	161	166
R-2_EXTN14	nestling 2014	122	136	212	216	377	389	82	91	127	127	239	273	106	106	153	161	99	99	189	196	99	138	162	174	199	199	284	284	91	91	125	129	111	111	153	159	112	148	168	183	124	132	176	194	109	137	166	166
r2_STAR14	nestling 2014	118	118	212	216	356	371	82	85	127	133	225	277	106	106	149	161	95	95	196	196	114	138	162	174	196	196	284	284	91	91	125	133	111	111	153	157	112	145	168	183	124	132	182	188	133	137	166	171
r2_UNAA14	nestling 2014	124	136	216	216	323	323	85	91	121	127	265	265	98	106	149	153	97	97	192	196	91	99	174	177	196	196	284	284	89	89	125	125	111	111	153	155	0	0	168	168	124	124	176	182	137	141	166	166
r2_VITI14	nestling 2014	126	136	214	214	323	356	88	91	133	145	261	265	98	106	149	161	95	99	198	210	99	99	162	174	199	211	284	286	91	101	125	125	111	115	153	157	112	127	168	168	124	132	176	179	133	133	166	166
r2_VITW14	nestling 2014	114	126	212	216	323	365	82	85	127	127	261	285	106	106	151	151	97	99	192	196	99	114	174	174	196	196	284	286	91	91	125	125	111	111	155	157	112	118	168	174	124	128	176	194	133	133	166	171
r2_WHEW14	nestling 2014	122	132	214	216	365	392	82	85	127	127	279	279	106	106	149	161	97	109	189	210	99	138	162	174	196	199	284	284	85	91	122	129	111	111	157	159	112	115	168	180	124	136	176	182	133	133	166	166
r2_ZOOL14	nestling 2014	114	124	214	216	365	389	85	85	127	127	203	211	106	106	153	153	97	99	201	201	99	132	174	177	199	199	284	284	85	91	125	129	103	111	153	155	133	139	174	186	124	124	179	179	133	133	166	166
r3_ARCE14	nestling 2014	122	126	214	216	356	371	85	85	127	127	265	277	106	106	149	151	95	97	192	196	123	135	177	177	199	227	284	286	89	93	125	129	111	111	155	157	139	148	174	174	124	132	176	188	109	133	166	166
r3_AVI114	nestling 2014	118	130	216	216	323	371	88	91	133	145	275	285	106	106	149	153	95	109	201	201	99	135	162	174	196	199	284	284	91	91	122	129	0	0	0	0	115	124	174	186	124	128	179	182	141	141	166	166
R3_CAHF14	nestling 2014	118	130	214	214	368	380	85	91	127	127	261	261	98	106	149	161	95	101	201	201	99	147	162	162	196	202	284	286	89	91	125	141	111	111	155	157	115	142	168	174	124	124	176	179	133	141	166	166
r-3_EXTN14	nestling 2014	132	136	212	216	380	389	82	91	127	127	273	285	106	106	161	161	95	95	189	205	114	138	174	183	196	199	284	284	91	91	125	141	111	111	153	159	112	148	168	168	124	132	182	185	133	137	166	166
r3_STAR14	nestling 2014	114	118	212	216	356	371	82	85	127	133	225	277	106	106	153	161	95	97	196	196	99	114	162	174	196	196	284	286	87	91	125	129	111	111	157	159	115	145	168	186	124	132	185	188	133	133	166	166
r3_VITI14	nestling 2014	126	136	214	214	374	395	88	91	127	139	225	261	98	98	149	161	95	95	192	210	99	141	162	174	199	211	284	286	91	101	125	125	111	111	153	157	112	127	168	168	132	132	173	176	133	137	166	166
r3_VITW14	nestling 2014	124	126	216	216	365	377	82	85	127	145	261	261	106	106	151	153	97	97	192	192	99	138	174	174	196	199	284	286	89	91	125	133	111	111	155	157	112	142	168	183	128	132	182	191	133	141	166	166
r3_ZOOL14	nestling 2014	114	124	214	216	365	389	85	91	127	133	261	261	106	106	149	153	97	97	192	201	99	99	162	162	199	199	284	286	85	91	122	129	111	111	153	155	112	139	174	186	128	128	179	188	133	141	166	166
R-A_ARCE14	nestling 2014	122	130	214	222	368	371	85	85	127	157	265	277	106	106	149	151	95	97	192	196	123	138	162	174	196	196	284	284	91	93	125	129	111	111	153	157	112	139	180	183	124	132	176	176	109	133	166	166
RG-B_WHEW14	nestling 2014	122	122	214	216	365	392	82	91	127	133	279	279	106	106	149	161	95	109	196	198	99	99	162	174	196	199	284	284	87	89	122	125	111	111	157	159	112	154	168	183	124	124	182	191	133	133	166	166
rh_STAR14	nestling 2014	118	118	214	216	356	392	85	88	121	127	259	261	106	106	149	149	95	99	196	196	99	114	162	174	196	196	284	286	87	91	125	133	111	111	157	159	112	145	168	183	124	132	185	188	133	137	166	171
RK-Y_EXTN14	nestling 2014	122	122	212	216	323	380	82	91	127	127	261	285	98	106	161	161	95	95	192	196	99	114	162	174	196	199	284	284	91	91	125	129	111	111	153	159	112	148	168	168	124	132	182	185	133	137	166	166
R-O_GARR14	nestling 2014	118	136	212	214	359	392	85	88	127	136	203	235	106	106	161	161	95	97	192	196	135	141	162	174	196	199	284	286	89	89	129	141	111	111	153	155	112	139	174	183	124	128	179	185	137	141	0	0
R-Y_EQUI14	nestling 2014	126	136	214	216	323	392	82	91	127	127	259	285	106	106	149	151	95	97	196	198	99	138	162	162	196	199	284	284	89	93	125	129	111	115	153	155	115	139	168	186	124	136	182	191	133	141	166	166
RY-A_AVI214	nestling 2014	122	122	214	216	356	392	85	85	127	145	259	265	98	106	149	153	95	99	196	196	99	138	162	174	196	211	284	284	85	93	125	129	111	111	155	157	118	142	174	174	132	136	179	194	133	141	166	166
RY-B_WHEW14	nestling 2014	122	122	214	216	389	392	85	85	127	133	279	279	106	106	149	161	95	109	196	198	99	99	162	174	196	205	284	284	85	87	122	129	111	111	157	157	112	115	168	180	124	124	182	182	133	133	166	166
RY-S_WUNI14	nestling 2014	116	122	208	214	350	368	85	91	127	133	259	273	106	106	153	153	95	97	196	201	138	154	162	171	199	199	284	284	89	93	125	133	111	111	155	155	133	145	174	174	124	132	179	182	133	141	166	166
SR-S_SHEN14	nestling 2014	122	122	212	216	356	371	82	85	127	133	239	273	98	106	149	149	97	99	198	210	99	138	177	177	196	196	284	284	89	89	129	129	111	111	159	159	112	115	174	183	124	132	173	176	133	145	166	166
SY-S_SREC14	nestling 2014	122	122	214	222	374	380	85	85	127	133	261	261	98	106	149	149	95	95	196	198	99	132	174	174	196	199	284	284	89	89	125	129	111	111	153	159	112	148	174	183	124	132	173	176	133	141	166	166
WB-P_GAST14	nestling 2014	124	130	212	214	401	401	82	91	121	127	239	285	98	106	149	153	97	97	192	196	114	132	162	177	196	196	284	286	89	89	122	125	111	111	157	157	118	139	168	174	124	132	179	185	133	141	166	166
WG-Y_WFCB14	nestling 2014	122	130	214	216	350	368	85	88	157	157	259	273	106	106	149	153	97	97	196	198	126	135	171	177	196	199	284	284	89	91	125	129	111	111	157	159	112	139	162	168	124	132	179	179	133	141	0	0
WR-S_NREC14	nestling 2014	126	130	212	214	323	392	82	85	127	133	273	273	106	106	149	149	97	99	192	196	99	138	174	174	196	199	284	286	89	93	122	129	111	111	153	157	112	118	168	168	132	132	182	182	133	145	166	166
WY-O_WUNI14	nestling 2014	116	122	208	214	368	380	85	91	127	133	259	265	106	106	149	153	99	103	196	201	138	154	162	174	196	199	284	284	89	93	122	122	111	111	157	159	133	133	174	174	124	132	179	182	133	145	166	166
Y-A_ARCE14	nestling 2014	122	130	214	216	371	371	85	91	127	157	261	277	106	106	149	151	97	97	192	196	123	135	174	177	196	227	284	284	91	93	125	125	111	111	153	157	139	148	174	180	132	132	176	176	109	133	166	166
Y-G_VITI14	nestling 2014	126	136	214	222	323	371	88	91	133	139	225	261	98	98	149	149	95	99	198	210	99	99	162	174	196	211	284	284	89	101	122	125	111	115	153	155	112	127	168	168	124	132	176	179	133	137	166	166
YK-A_AVI214	nestling 2014	122	126	216	216	323	356	85	85	127	145	261	265	98	98	149	149	95	99	196	196	99	138	162	174	196	205	284	284	89	89	129	133	111	111	157	159	112	115	174	174	132	136	179	194	133	141	166	166
YO-Y_WFCB14	nestling 2014	122	130	214	216	356	380	82	85	133	157	259	273	106	106	151	153	97	101	192	196	126	147	171	177	196	199	284	286	89	91	125	141	111	111	157	159	112	133	162	168	124	140	179	179	137	141	0	0
Y-S_ENPA14	nestling 2014	126	130	216	216	359	392	82	85	127	133	261	275	106	106	153	161	95	99	192	201	99	99	174	177	196	196	284	284	91	93	122	125	111	115	159	159	112	115	168	183	124	132	182	191	133	133	166	166
S-OBO_TRAP14	local adult	122	122	208	216	350	371	91	91	127	127	259	261	98	106	149	149	97	97	192	196	99	132	162	162	196	199	284	286	91	93	125	129	111	111	153	157	115	142	168	186	124	136	188	188	133	133	166	166
IF14038	local adult	122	124	216	216	371	377	85	88	127	128	265	291	98	106	153	153	97	105	196	196	99	141	174	183	196	199	284	284	89	91	122	125	115	115	157	159	115	115	168	183	124	128	182	182	133	145	166	166
IF14039	local adult	122	130	214	214	356	365	78	91	133	145	203	265	106	110	149	153	101	101	192	192	99	138	162	177	196	202	284	284	91	93	125	129	111	115	157	159	112	115	168	180	128	128	182	182	141	141	166	166
IF14041	local adult	122	124	214	216	371	389	85	88	127	133	231	235	98	106	161	163	97	101	192	201	99	114	162	162	196	196	284	284	89	91	129	129	111	111	153	155	118	148	183	183	128	136	176	182	109	133	166	166
IF14042	local adult	114	122	212	214	368	398	85	88	127	127	231	239	106	106	149	149	99	101	192	198	114	138	174	177	196	196	284	284	89	89	122	122	111	111	155	157	112	112	162	168	124	128	176	188	133	141	166	166
IF14043	local adult	126	130	212	216	359	368	85	88	127	128	208	273	106	106	149	149	95	99	192	198	99	99	162	174	196	215	284	284	89	89	125	125	111	111	159	159	112	112	168	174	124	128	176	185	137	141	166	171
IF14047	local adult	126	128	216	216	371	386	85	88	127	127	259	261	106	106	153	161	95	101	192	196	99	135	162	174	196	202	284	284	89	93	133	133	111	115	157	159	112	112	180	183	128	132	173	182	137	137	166	166
IF14048	local adult	118	122	216	216	380	389	85	85	127	157	261	265	98	106	149	159	97	109	189	201	99	99	174	174	199	205	284	284	89	91	122	133	111	111	155	159	112	133	168	174	128	132	179	188	133	141	166	166
IF14049	local adult	122	126	214	216	377	380	82	82	127	136	249	273	102	106	149	151	97	105	192	196	99	135	174	177	199	211	284	284	91	93	125	129	111	111	153	157	112	112	168	174	124	132	179	185	133	141	166	166
IF14050	local adult	126	128	214	216	323	350	88	88	127	128	203	259	98	110	153	161	95	99	192	201	99	138	162	174	199	202	284	288	89	93	125	129	111	115	153	157	112	112	180	180	132	136	176	182	109	137	166	166
IF14051	local adult	122	136	214	214	323	356	82	91	127	133	203	265	106	106	149	161	99	109	192	192	114	138	162	183	196	199	284	286	89	89	133	137	111	111	155	157	112	112	168	186	124	124	176	191	133	137	166	166
IF14053	local adult	114	122	212	216	350	371	82	82	127	127	211	277	106	106	149	161	97	99	192	196	114	138	162	162	196	199	284	286	91	91	125	129	111	111	153	155	115	118	162	186	132	136	179	185	133	137	166	166
IF14058	local adult	122	126	214	216	323	365	85	91	128	133	231	285	106	106	153	161	97	101	198	198	138	138	174	174	196	196	284	284	91	93	125	125	111	111	155	155	112	115	168	168	128	128	173	182	133	141	166	166
IF14059	local adult	122	130	212	214	368	374	88	91	127	133	203	244	106	106	151	153	97	109	192	210	99	99	162	162	196	205	284	286	89	91	122	141	111	111	157	157	112	112	168	183	132	136	173	188	133	133	166	166
IF14061	local adult	114	120	216	216	350	398	82	85	127	127	261	261	106	106	149	153	97	101	192	192	135	138	174	174	199	205	284	284	89	93	122	133	103	111	155	159	115	118	168	183	124	132	176	194	133	133	166	166
IF14062	local adult	114	124	212	214	359	392	82	85	127	157	259	265	98	106	149	149	95	97	196	210	99	135	174	174	196	196	284	286	89	89	129	133	111	111	153	155	112	142	183	183	124	132	185	185	133	141	166	166
IF14063	local adult	118	118	216	216	389	401	82	82	127	133	259	273	98	106	151	161	95	101	187	192	0	0	162	183	196	196	284	284	87	91	122	125	111	111	157	157	112	118	168	168	128	132	176	176	133	133	166	171
IF14064	local adult	124	130	216	216	392	392	82	91	127	133	261	261	106	106	149	151	97	97	192	201	99	132	174	177	211	211	284	286	87	93	125	133	111	111	151	155	142	148	168	183	124	132	194	194	109	137	166	166
IF14065	local adult	122	124	212	216	368	380	82	82	127	157	259	261	106	106	149	161	97	109	196	196	147	147	174	174	196	199	284	284	89	89	125	133	111	111	153	157	118	145	183	186	128	132	179	188	141	141	166	166
IF14067	local adult	114	124	214	216	0	0	88	91	127	128	265	265	106	106	149	151	97	99	192	210	99	132	162	162	196	199	284	286	87	89	125	129	111	111	153	155	112	115	168	168	124	132	179	182	137	141	166	166
IF14068	local adult	114	122	214	214	350	359	85	88	133	157	203	261	98	106	161	161	97	109	192	196	0	0	174	174	196	196	284	284	85	89	117	125	111	111	155	157	112	124	168	174	124	132	176	179	133	141	161	166
IF14069	local adult	122	130	214	214	356	392	82	85	151	157	265	273	106	106	149	163	95	97	192	192	0	0	162	171	196	199	284	284	91	91	117	129	111	111	153	157	112	112	168	168	124	132	179	182	133	133	166	166
IF14074	local adult	122	124	214	216	323	356	85	85	133	145	203	261	106	106	161	161	95	99	192	201	99	138	174	177	196	196	284	284	87	93	129	129	111	111	153	159	112	118	183	186	124	124	179	182	133	133	166	166
IF14075	local adult	122	122	212	214	377	398	82	82	127	128	244	261	106	106	149	161	97	109	196	196	99	144	162	174	196	196	284	284	89	91	122	125	111	111	153	159	115	145	174	186	124	132	188	191	137	137	166	166
IF14077	local adult	120	122	214	214	323	368	82	88	127	127	203	261	98	106	149	149	97	97	192	196	135	135	174	177	196	199	284	284	89	89	122	129	111	111	155	157	118	148	168	183	124	128	176	179	137	141	166	166
IF14080	local adult	122	132	214	214	380	380	85	85	133	151	265	265	106	106	149	153	103	103	189	192	0	0	162	162	196	196	284	286	91	93	117	125	111	111	153	159	112	112	168	168	124	128	188	194	133	133	166	171
IF14082	local adult	114	126	216	216	323	359	85	91	127	127	239	265	106	106	141	149	97	99	189	196	138	138	174	174	196	196	284	284	87	89	129	133	111	111	159	159	142	145	168	180	124	136	179	182	109	141	166	166
IF14083	local adult	114	122	212	214	389	389	82	85	128	133	251	265	98	98	153	161	99	109	192	192	126	135	171	174	199	202	284	284	85	87	125	125	111	115	155	159	112	133	168	174	132	132	176	188	133	141	166	166
IF14084	local adult	118	120	212	222	359	380	82	91	127	128	279	279	106	106	153	153	95	97	192	196	0	0	162	174	196	211	284	284	89	91	117	125	111	111	157	157	112	133	168	174	124	124	176	176	133	133	166	166
IF14090	local adult	128	130	212	214	350	362	88	91	133	136	203	285	98	98	153	161	101	101	196	201	126	132	162	177	196	199	284	284	89	93	122	125	111	111	155	157	112	139	180	186	128	140	179	182	109	109	166	166
IF14094	local adult	114	114	216	216	371	377	82	85	128	128	259	261	98	106	149	149	95	97	196	196	99	99	162	177	196	196	284	284	89	89	125	125	111	111	159	159	124	133	168	168	124	128	179	188	133	145	161	166
IF14096	local adult	114	124	214	214	371	392	82	88	127	127	261	265	106	110	149	161	97	99	192	198	138	138	174	174	196	199	284	284	89	91	122	141	111	111	155	159	112	145	168	168	124	128	185	188	133	137	166	166
IF14107	local adult	122	130	208	212	323	359	82	91	127	127	225	261	98	106	149	149	103	103	192	196	99	135	162	162	196	199	284	286	91	93	125	129	111	111	155	159	112	139	162	174	128	132	179	194	137	145	161	166
IF14110	local adult	118	130	214	214	350	359	85	91	127	127	257	261	106	106	151	151	99	101	192	196	0	0	162	165	199	199	284	284	87	91	125	129	111	111	155	159	112	118	174	183	124	132	176	194	109	137	166	166
IF14112	local adult	122	124	216	216	350	365	85	91	127	128	265	273	106	106	141	149	95	101	192	196	132	154	162	174	199	211	284	284	85	89	129	129	111	111	153	155	115	127	174	186	124	128	176	188	137	141	166	166
IF14113	local adult	114	122	212	216	368	380	82	82	127	127	211	239	106	106	149	151	97	99	198	198	99	123	162	177	196	199	284	284	87	91	125	133	111	111	159	159	145	145	168	183	124	140	191	191	133	145	166	166
IF14115	local adult	114	122	214	217	371	392	85	91	127	127	257	265	106	106	149	161	99	99	192	192	114	144	174	177	196	199	284	284	89	93	122	133	111	111	153	157	112	124	162	180	132	132	173	185	141	145	166	166
IF14118	local adult	126	130	216	216	389	392	85	91	127	139	259	275	106	106	149	153	95	97	192	192	0	0	171	177	196	196	284	284	91	91	125	137	111	111	153	157	112	112	168	168	132	140	176	176	137	141	166	166
IF14129	local adult	126	126	212	216	368	371	82	88	128	157	259	275	106	106	161	161	99	99	192	196	0	0	174	174	196	199	284	284	91	91	125	129	111	111	155	157	118	154	168	174	124	136	173	176	141	141	166	166
IF14130	local adult	122	130	216	216	380	398	82	82	127	157	211	259	106	106	151	161	97	99	196	198	99	99	162	162	196	196	284	284	91	91	125	133	111	111	157	159	118	145	168	168	124	136	176	191	133	137	166	166
IF14132	local adult	130	130	212	216	323	386	82	82	127	127	261	261	98	106	149	163	97	103	196	196	0	0	162	162	196	199	286	286	89	93	122	129	111	111	153	159	133	145	168	174	124	132	176	182	133	145	0	0
IF14135	local adult	118	130	214	217	368	392	88	94	127	151	203	225	106	106	149	153	97	103	192	192	0	0	162	177	196	205	284	284	91	97	125	137	111	111	155	157	112	118	162	174	124	124	173	182	137	141	166	166
IF14136	local adult	122	130	216	228	359	389	85	88	121	128	265	273	106	106	149	161	97	101	192	196	138	141	162	174	199	199	284	284	87	93	122	122	111	115	151	157	112	115	183	186	128	132	176	194	133	133	0	0
IF14137	local adult	118	126	214	216	323	392	85	91	127	127	261	265	98	106	149	149	99	101	189	196	0	0	174	177	196	202	284	284	89	89	125	129	111	111	157	159	112	118	168	168	124	132	179	188	133	133	166	166
IF14141	local adult	120	124	214	216	368	401	82	85	127	128	265	273	106	106	149	149	95	97	189	196	0	0	162	177	196	199	284	286	91	91	125	137	111	111	153	157	118	154	168	168	128	132	185	191	109	141	166	166
IF14149	local adult	122	130	216	216	350	392	82	85	127	127	203	261	106	106	153	161	95	99	196	201	99	114	162	177	196	199	284	284	87	91	125	125	111	111	153	159	112	112	168	186	124	132	182	182	133	141	161	161
IF14152	local adult	122	136	214	216	356	392	82	85	127	151	259	273	106	106	149	163	97	99	192	192	114	126	162	171	196	199	284	286	89	91	117	133	111	111	153	155	112	112	168	183	128	132	176	179	133	133	166	166
IF14156	local adult	122	126	212	214	368	371	82	85	127	133	261	273	106	106	149	163	95	103	189	192	138	141	174	183	196	205	284	284	91	91	125	129	111	111	151	155	112	115	174	174	128	128	173	182	137	141	166	166
IF14159	local adult	114	122	214	214	350	359	91	91	127	133	261	261	98	106	161	161	97	109	192	196	99	99	174	174	196	196	284	284	85	89	117	117	111	111	157	159	124	124	168	168	132	132	176	179	133	141	166	166
IF14163	local adult	116	124	212	214	371	371	82	91	127	133	203	261	106	106	149	153	95	99	198	201	99	138	174	174	199	202	284	284	93	93	125	129	111	111	155	155	145	148	174	186	132	140	182	182	141	145	166	171
IF14164	local adult	122	130	214	222	371	392	82	82	128	128	235	273	106	106	149	153	99	99	192	196	99	138	162	174	196	196	284	286	87	89	125	129	111	111	155	157	112	133	168	183	124	132	173	185	133	141	166	166
IF14167	local adult	124	126	214	216	356	392	85	91	127	127	261	265	98	106	149	149	99	101	189	196	132	138	162	174	196	196	284	284	89	89	122	125	111	111	153	159	112	112	168	174	124	132	179	185	133	141	166	166
IF14169	local adult	122	122	216	216	323	323	82	91	128	157	261	273	106	106	153	164	95	97	189	198	135	141	165	177	196	196	284	284	91	91	125	129	111	111	151	161	112	118	174	174	124	124	173	182	133	137	166	166
IF14170	local adult	122	136	214	214	368	371	82	85	136	145	261	265	106	106	149	161	109	109	192	201	144	144	162	162	196	196	284	284	89	91	122	125	111	111	153	159	112	139	180	186	128	128	179	182	133	137	166	166
IF14323	local adult	120	130	212	216	323	392	85	88	127	128	261	285	106	106	149	153	97	103	192	198	99	99	162	177	196	199	284	286	91	91	125	133	111	111	155	155	112	127	168	186	124	132	182	188	133	137	166	166
IF14324	local adult	118	126	216	216	368	377	85	85	133	145	259	261	106	106	149	151	97	99	192	196	99	99	162	162	196	196	284	286	85	89	129	129	111	111	157	159	112	145	186	186	128	140	188	194	133	141	166	166
IF14325	local adult	130	136	216	217	371	380	85	88	121	128	239	265	98	106	149	163	95	97	196	210	99	123	162	171	196	199	284	286	89	91	125	141	111	111	157	157	124	133	180	183	128	128	179	185	109	141	166	186
IF14327	local adult	118	122	214	214	350	365	85	85	127	133	259	261	106	106	153	161	97	101	198	210	99	138	174	177	196	196	284	284	89	89	122	129	111	111	157	159	118	142	168	168	124	132	176	176	137	137	166	166
IF14328	local adult	122	122	214	216	356	371	85	91	127	133	261	261	106	106	153	163	97	97	192	192	132	138	162	174	196	199	284	284	89	89	129	133	111	111	155	157	139	148	168	168	128	140	176	182	133	141	166	166
IF14329	local adult	122	132	216	222	359	362	85	88	127	133	261	261	106	106	149	161	95	97	189	198	99	144	171	183	196	202	284	284	87	89	122	129	111	111	155	159	112	148	168	174	124	124	176	182	133	137	166	166
IF14330	local adult	122	122	214	216	323	356	85	88	145	147	259	265	98	106	149	149	95	99	198	201	99	99	171	174	196	196	284	286	89	91	125	133	111	111	153	157	115	133	168	168	132	132	188	188	133	141	166	166
IF14331	local adult	122	122	212	216	323	368	85	91	127	127	239	261	98	106	149	149	97	109	189	192	99	132	162	162	196	199	284	286	89	93	122	129	111	111	153	157	118	118	180	183	132	136	176	188	137	141	166	166
IF14332	local adult	122	122	214	216	392	395	82	88	133	133	225	273	106	106	141	153	97	109	192	192	114	126	162	174	196	199	284	284	89	89	125	125	111	111	153	157	115	139	168	183	128	132	188	191	133	133	166	166
IF14333	local adult	122	130	212	216	368	380	82	85	127	128	239	259	106	106	149	161	97	101	192	196	138	138	174	174	196	196	284	284	91	91	122	125	111	115	157	157	118	145	168	186	124	136	179	185	133	141	166	166
IF14334	local adult	124	132	216	216	389	401	85	91	127	128	203	261	106	106	149	153	97	97	192	201	99	132	162	174	196	199	284	286	91	91	122	125	103	111	155	159	112	139	186	186	124	128	179	188	133	141	166	166
IF14335	local adult	126	132	214	216	368	371	82	88	128	133	261	265	106	106	149	153	97	97	196	198	99	144	171	174	196	196	284	284	89	89	122	125	111	111	155	159	118	148	183	186	124	136	185	188	133	137	166	171
IF14336	local adult	122	126	214	217	371	392	82	82	127	133	259	261	106	106	161	163	97	97	198	201	99	147	162	162	196	199	284	284	91	93	122	125	111	111	155	159	118	118	180	183	132	136	173	191	133	141	166	166
IF14338	local adult	130	132	212	216	356	377	82	85	128	145	239	261	98	106	161	161	95	97	192	198	135	138	162	165	196	196	284	286	89	93	129	133	111	111	155	159	112	139	168	168	128	136	179	188	133	141	166	171
IF14339	local adult	122	124	212	214	371	371	91	91	127	128	239	261	98	106	151	153	99	109	192	210	99	99	162	177	196	196	284	286	89	89	125	141	111	111	155	157	112	115	168	186	132	136	182	185	133	133	166	166
IF14340	local adult	114	116	214	222	350	392	82	85	127	133	259	273	106	106	149	153	97	101	196	210	99	132	162	162	199	211	286	286	91	93	117	125	111	111	153	159	112	148	174	180	124	124	194	194	141	141	166	166
IF14341	local adult	114	130	212	214	323	359	85	88	127	128	261	261	106	106	149	153	99	103	192	196	99	138	162	162	199	211	284	284	87	89	117	125	111	115	155	159	115	118	174	186	132	132	173	182	133	133	161	166
IF14342	local adult	122	124	214	222	362	380	85	91	127	151	239	277	106	106	149	149	95	101	198	198	99	99	174	177	196	199	284	286	89	89	133	133	111	111	157	159	118	139	162	183	124	136	173	188	137	141	166	166
IF14344	local adult	120	122	214	222	371	380	85	88	127	128	203	265	106	106	149	161	97	101	192	192	138	147	174	174	196	211	284	284	91	93	125	125	111	111	151	155	115	118	168	180	124	132	182	182	141	141	161	166
IF14345	local adult	116	122	216	216	323	350	85	91	127	133	261	273	106	106	149	149	95	101	196	196	114	147	162	174	199	199	284	286	91	93	122	133	111	111	153	159	112	148	174	180	124	132	176	188	133	133	166	166
IF14347	local adult	122	126	214	214	389	392	82	85	133	133	265	265	98	106	161	161	97	109	192	210	99	135	171	174	196	199	284	284	85	91	122	125	111	115	157	159	112	133	168	186	132	136	173	176	133	133	166	171
IF14348	local adult	118	124	214	220	0	0	85	85	121	127	0	0	98	106	149	149	97	97	196	201	99	138	174	174	196	196	284	284	91	91	122	125	111	111	157	157	115	115	168	180	128	132	182	188	133	141	166	166
IF14350	local adult	114	130	214	214	350	392	85	85	127	127	261	261	106	106	149	161	97	97	192	192	99	99	174	183	199	211	284	286	89	91	125	125	111	115	157	157	112	133	168	174	132	132	182	194	141	141	166	166
IF14352	local adult	122	126	214	214	356	365	85	88	128	145	203	261	106	106	149	149	97	97	192	198	99	141	162	162	196	211	284	284	89	93	125	133	111	111	155	157	118	142	174	183	124	132	176	194	137	141	166	171
IF14353	local adult	122	122	212	214	371	401	85	85	127	133	259	275	106	106	151	153	95	97	192	201	132	138	174	174	199	205	284	284	89	91	117	125	111	111	157	159	112	139	162	168	132	132	176	182	133	137	166	166
IF14354	local adult	118	124	214	216	356	371	85	88	128	133	225	265	106	110	149	151	103	109	192	201	99	132	174	177	196	199	284	284	89	93	125	133	111	111	155	159	112	112	174	180	132	132	176	185	133	133	166	166
IF14355	local adult	114	122	214	216	392	392	85	88	128	145	261	289	98	106	149	149	95	99	192	196	126	141	162	174	196	196	284	284	87	91	125	125	103	111	155	159	115	115	174	180	132	132	179	185	109	133	166	171
IF14356	local adult	114	130	214	216	368	371	82	91	127	157	261	265	106	106	149	153	95	97	192	196	132	135	162	177	196	211	284	284	89	89	122	129	111	111	155	155	133	133	168	168	132	132	176	179	133	133	166	166
IF14358	local adult	122	122	216	216	356	371	88	88	121	127	261	261	106	106	149	149	95	109	187	210	99	99	162	171	196	196	284	286	87	89	125	125	111	111	155	155	115	133	180	183	128	132	179	179	133	141	166	166
IF14359	local adult	118	130	214	217	356	392	88	88	127	128	261	261	106	106	141	149	99	109	189	192	99	99	162	162	196	205	284	284	89	95	129	133	111	111	153	157	112	118	180	183	124	136	176	188	133	133	166	166
IF14360	local adult	122	122	214	214	323	380	85	91	133	133	203	261	98	106	149	153	97	101	192	192	99	132	162	174	199	211	284	284	85	89	125	129	111	111	155	157	112	142	168	183	128	132	176	182	133	141	171	171
IF14361	local adult	132	132	208	212	350	365	82	88	128	128	235	261	106	106	149	153	99	109	198	198	99	135	165	177	196	211	284	284	91	91	125	125	111	111	155	159	118	142	168	186	124	128	176	185	137	141	166	166
IF14362	local adult	114	114	216	216	350	356	82	85	127	127	259	261	98	106	149	153	95	109	192	192	99	141	174	174	196	196	284	284	89	89	125	125	111	111	155	157	112	112	162	183	124	136	173	176	133	141	166	166
IF14363	local adult	120	126	212	214	329	356	85	85	121	128	261	277	106	106	149	149	97	109	192	210	99	101	162	171	196	202	284	284	87	91	125	125	111	111	157	159	115	139	174	186	124	128	182	188	133	133	166	166
IF14364	local adult	118	120	214	216	356	371	85	88	127	145	259	261	106	106	149	161	95	99	196	201	99	132	162	171	196	199	284	284	91	93	125	125	111	111	155	155	112	112	168	183	128	132	182	194	133	141	166	166
IF14365	local adult	114	118	212	216	371	371	82	91	127	127	259	261	98	106	149	161	95	97	189	201	99	141	174	177	196	196	284	284	89	89	125	133	111	111	155	157	112	115	168	186	128	132	176	179	137	137	166	171
IF14367	local adult	120	122	214	214	362	380	85	88	127	128	265	273	106	106	149	149	87	103	192	198	135	138	162	174	196	211	284	284	91	93	117	125	111	111	155	157	115	118	168	183	128	132	176	191	133	133	166	171
IF14368	local adult	116	136	214	216	323	359	85	88	127	145	203	261	106	106	151	153	97	99	192	201	99	138	162	174	199	211	284	286	85	89	125	125	103	111	153	157	112	112	0	0	124	136	176	191	133	133	166	166
IF14369	local adult	122	126	212	216	389	392	82	85	133	133	251	265	98	106	161	161	99	101	192	201	99	126	162	171	196	199	284	284	85	91	122	125	111	111	159	159	112	133	174	174	132	136	176	188	133	141	166	171
IF14370	local adult	122	124	214	216	350	359	82	85	128	145	255	261	106	106	149	153	95	97	189	201	99	141	162	177	196	196	284	286	89	89	125	129	111	115	155	157	115	139	168	174	124	132	173	182	133	141	166	166
IF14371	local adult	114	132	214	214	359	377	85	88	127	127	203	259	106	106	149	149	95	97	192	198	135	147	162	174	196	196	284	284	89	93	122	133	111	111	157	157	112	133	174	183	124	132	182	188	133	137	166	166
IF14372	local adult	116	126	214	214	350	401	85	91	127	128	261	261	106	106	149	153	99	99	196	198	99	138	162	162	196	196	284	286	89	91	117	129	111	111	155	157	118	148	168	186	124	128	179	182	133	137	166	166
IF14375	local adult	122	130	214	214	359	395	85	88	128	139	261	273	106	106	153	161	95	97	192	192	135	138	162	177	196	196	284	286	89	89	122	125	111	111	155	155	112	118	180	186	128	136	188	188	133	133	166	166
IF14376	local adult	114	120	216	216	350	368	85	91	121	133	261	261	98	106	149	153	97	99	192	196	132	135	174	174	196	199	284	286	89	89	125	125	111	111	153	153	112	145	168	174	128	132	182	188	133	137	166	166
IF14377	local adult	124	136	216	216	356	386	88	88	127	127	261	265	98	106	149	151	97	99	192	192	99	132	162	162	196	205	284	284	85	89	125	125	111	111	151	159	133	142	174	183	124	136	173	191	137	141	166	166
IF14378	local adult	122	126	212	220	359	371	82	82	127	127	263	265	106	110	153	161	97	99	196	196	99	114	162	174	196	202	284	286	89	93	125	129	111	111	155	159	115	118	168	186	128	132	179	188	133	133	166	166
IF14379	local adult	116	132	214	222	389	401	82	85	128	133	225	273	106	106	149	153	97	99	192	198	123	138	174	174	196	196	284	284	93	93	125	129	111	111	157	159	112	148	168	183	124	128	173	173	133	133	166	171
IF14380	local adult	118	124	214	216	356	392	85	91	127	128	208	261	106	106	149	149	97	99	196	196	114	126	162	174	199	202	284	284	89	95	125	129	111	111	155	155	115	115	168	168	132	132	176	188	133	133	166	171
IF14381	local adult	122	122	214	216	368	380	85	88	127	127	259	265	106	106	149	153	97	99	192	196	135	144	162	174	196	205	284	286	89	91	122	125	111	111	153	155	145	148	174	186	124	132	173	182	133	141	166	166
IF14382	local adult	124	126	212	214	371	392	82	85	127	128	203	261	106	106	149	161	95	109	198	201	99	144	162	165	196	202	284	284	91	93	117	125	111	111	155	159	112	115	168	168	128	132	176	182	133	141	166	166
IF14383	local adult	122	130	214	216	0	0	82	82	128	157	261	261	98	106	149	161	97	99	192	196	132	135	162	162	196	196	286	286	89	89	137	141	111	111	155	157	118	118	180	186	132	136	176	179	133	141	166	166
IF14387	local adult	122	124	212	216	380	392	85	88	121	128	259	279	106	106	149	153	95	97	192	196	138	144	162	171	196	196	284	284	89	91	125	129	111	111	155	157	118	118	180	180	124	132	173	185	109	133	166	166
IF14388	local adult	122	122	216	216	374	401	85	85	127	127	261	261	106	106	149	149	97	97	196	198	135	138	162	174	196	196	284	286	91	95	129	129	111	111	155	157	118	139	174	180	132	132	179	185	133	141	166	166
IF14389	local adult	122	132	214	216	356	392	91	91	145	145	273	273	106	106	153	153	95	97	192	196	123	138	162	177	196	199	284	284	85	91	125	125	111	111	155	157	115	115	168	168	128	132	176	176	133	133	166	166
IF14390	local adult	118	126	214	214	356	380	82	88	128	133	203	259	98	106	151	161	99	101	192	201	123	138	162	165	196	233	284	286	91	91	129	129	111	111	157	159	112	112	180	183	124	128	176	176	133	141	166	166
IF14391	local adult	122	130	216	216	377	392	85	88	128	145	239	261	98	106	149	161	95	97	196	196	99	138	162	162	196	199	284	284	89	91	125	125	111	115	155	155	124	145	168	183	124	132	173	179	133	137	161	166
IF14392	local adult	122	122	0	0	323	368	82	88	127	133	203	239	98	106	149	153	95	101	192	192	99	138	162	174	196	211	284	284	87	89	125	125	111	111	155	155	112	139	168	180	128	132	182	182	137	141	161	166
IF14394	local adult	120	132	214	216	359	392	82	88	127	127	203	261	106	106	149	161	97	99	192	196	123	138	162	162	196	196	284	284	89	93	125	129	111	111	153	159	112	115	168	183	124	136	191	194	133	137	166	166
IF14395	local adult	118	130	212	214	323	380	82	85	127	127	261	265	98	106	149	153	114	114	192	198	99	135	162	177	196	196	284	286	87	93	122	122	111	111	157	159	112	127	174	174	128	128	173	176	133	133	166	166
IF14396	local adult	122	126	214	216	350	386	85	88	127	128	239	261	106	106	149	163	87	103	192	196	135	138	174	174	196	196	284	284	89	91	122	129	111	111	155	157	112	139	174	183	124	128	182	185	133	141	166	166
IF14398	local adult	122	130	214	216	356	398	85	88	127	133	265	265	106	106	153	153	97	109	192	196	99	99	162	174	199	199	284	284	87	91	125	129	111	115	153	157	112	115	174	186	124	132	176	188	133	141	166	166
IF14399	local adult	126	132	212	214	323	356	85	88	128	128	255	261	98	106	149	153	99	103	196	196	135	138	162	162	196	196	284	286	87	91	125	129	111	111	155	157	115	154	168	186	124	132	185	188	133	133	166	166
IF14401	local adult	122	126	212	214	323	389	85	91	127	127	261	261	106	106	149	153	95	99	192	198	99	135	174	177	196	199	284	284	89	89	129	129	111	111	153	155	133	154	183	183	124	124	179	188	133	133	166	171
IF14402	local adult	114	122	216	216	371	371	85	85	128	128	203	259	106	106	149	161	97	97	192	198	138	141	174	174	196	196	284	284	89	89	125	133	111	111	155	157	118	118	162	186	124	124	176	182	137	141	166	166
IF14403	local adult	114	130	214	216	371	371	85	91	128	128	255	265	106	106	149	151	95	99	192	201	99	99	174	177	196	199	284	284	89	89	125	129	111	111	153	155	139	139	174	186	128	132	185	194	133	133	166	166
IF14404	local adult	114	136	214	216	350	386	91	91	127	157	261	265	106	106	151	161	99	99	192	196	138	138	162	177	196	196	284	284	89	93	122	125	111	111	155	159	112	118	168	183	132	132	182	188	133	141	166	166
IF14405	local adult	118	122	214	216	356	365	82	85	127	127	261	273	106	106	149	149	97	103	192	198	99	141	174	183	199	199	284	284	91	93	125	129	111	111	155	157	112	112	174	183	124	132	173	185	133	133	166	166
IF14406	local adult	114	120	216	216	356	359	85	88	127	133	261	265	106	106	149	151	99	101	196	196	123	138	162	165	196	196	284	284	89	89	129	133	111	111	153	159	115	133	174	186	124	124	176	188	133	133	166	166
IF14407	local adult	120	124	216	216	380	392	91	94	127	128	263	265	98	106	149	154	97	101	192	198	99	154	177	177	196	196	284	284	89	91	125	129	111	111	153	159	112	115	162	174	124	124	185	188	133	141	166	166
IF14408	local adult	120	124	214	216	368	392	88	91	127	127	261	273	98	106	149	161	97	105	189	210	99	141	174	174	196	196	284	284	89	89	122	125	111	111	159	159	112	145	174	186	132	132	182	188	133	141	166	171
IF14409	local adult	124	132	214	214	356	362	91	91	127	127	239	265	106	106	149	153	97	112	192	198	138	141	162	174	196	199	284	284	89	93	117	125	111	111	153	157	112	145	168	168	124	124	176	194	133	141	166	166
IF14410	local adult	124	128	214	214	356	380	88	88	127	133	257	265	106	106	149	151	97	99	192	196	99	138	162	162	196	199	284	284	89	93	122	125	111	111	157	159	112	118	162	183	124	132	179	185	133	141	166	166
IF14411	local adult	126	136	214	216	371	374	82	85	127	133	225	261	106	106	149	149	99	109	189	192	114	141	171	174	199	211	284	284	89	91	117	129	111	111	157	157	115	142	174	186	132	132	176	179	109	133	166	171
IF14412	local adult	118	124	214	216	350	377	82	82	128	145	208	261	106	106	153	153	95	99	198	201	99	99	171	177	196	211	284	286	89	91	117	125	111	115	153	155	115	133	174	186	124	132	173	188	109	133	166	166
IF14413	local adult	118	122	214	216	323	356	85	88	127	133	261	283	106	106	153	161	97	109	192	192	99	99	162	177	205	211	284	284	89	93	129	133	111	111	153	155	112	112	180	186	124	132	188	194	133	133	166	166
IF14414	local adult	116	126	214	216	356	380	82	88	127	127	285	291	106	106	149	149	95	97	192	192	99	99	171	174	202	211	286	286	89	93	125	125	111	111	155	155	118	118	168	174	132	132	176	176	133	141	166	166
IF14415	local adult	114	124	212	216	356	359	85	85	127	133	261	285	106	106	149	159	99	109	198	198	99	135	162	174	196	196	284	284	91	91	125	133	111	111	151	153	112	133	183	186	124	132	185	188	133	133	166	166
IF14416	local adult	114	126	214	216	386	389	82	85	127	128	231	261	106	106	149	161	97	99	192	192	99	99	165	177	196	199	284	284	93	93	125	141	111	111	155	159	115	118	162	180	124	132	182	188	133	133	166	166
IF14418	local adult	124	128	214	216	380	386	85	85	127	127	239	259	106	106	149	151	95	97	192	196	123	135	171	183	196	196	284	284	89	89	117	125	111	111	153	157	115	145	174	183	128	132	173	182	133	133	166	166
IF14419	local adult	118	122	216	220	350	359	82	85	127	151	261	265	106	106	149	161	97	97	192	196	99	132	174	177	196	196	284	286	89	89	125	133	111	111	153	155	115	124	174	174	124	132	173	188	141	141	166	171
IF14420	local adult	114	122	216	216	368	392	82	91	127	128	261	291	98	106	149	151	97	103	201	210	99	99	162	174	196	199	284	284	89	91	125	133	111	111	155	157	112	112	168	183	128	132	185	194	133	141	166	166
IF14421	local adult	114	122	214	214	362	365	82	91	127	145	259	261	106	106	149	149	95	101	192	196	99	135	177	183	196	196	284	286	89	93	122	133	111	111	153	159	115	154	168	183	124	132	185	188	109	133	166	166
IF14422	local adult	118	118	216	222	323	359	85	88	127	133	259	273	106	106	149	161	97	99	196	210	99	99	162	162	196	227	284	284	89	91	122	129	111	111	155	157	118	145	168	174	124	132	182	194	133	137	166	166
IF14425	local adult	126	130	214	216	323	401	85	91	127	128	203	261	106	106	151	161	97	101	192	196	114	123	162	171	199	199	284	284	89	91	122	125	111	111	157	159	118	133	168	183	132	136	182	182	133	141	161	166
IF14459	local adult	114	118	212	214	350	356	82	85	127	127	261	277	106	106	149	161	95	97	196	196	99	138	162	162	196	196	284	286	89	91	125	129	111	111	153	157	112	145	183	186	132	132	182	185	133	137	166	166
IF14460	local adult	118	132	214	214	380	392	85	88	127	127	261	291	106	106	159	161	95	109	196	201	138	147	162	162	199	202	284	286	91	91	125	129	111	111	155	157	112	115	168	183	124	132	173	179	133	141	166	166
IF14461	local adult	118	130	214	216	323	350	88	88	133	133	261	275	106	106	149	149	99	109	198	201	135	138	162	174	199	199	284	284	89	91	129	133	111	115	157	159	124	139	183	186	124	132	173	179	133	141	166	166
IF14468	local adult	114	114	214	214	392	392	82	85	127	133	203	261	106	106	149	149	97	99	192	196	138	138	162	174	196	196	286	286	93	95	125	133	111	111	153	153	133	133	168	168	124	128	173	182	133	133	166	166
IF14469	local adult	126	130	214	214	356	368	82	85	127	133	203	261	106	106	153	153	97	99	196	210	99	138	162	177	196	196	284	288	89	93	122	137	111	111	155	157	112	118	168	180	132	136	176	179	130	141	166	166
IF14470	local adult	114	122	214	214	350	359	88	91	133	133	203	261	98	106	161	161	99	109	192	196	99	135	174	174	196	196	284	284	85	89	117	125	111	111	157	159	124	124	168	174	124	124	179	182	133	133	161	166
IF14472	local adult	122	122	212	216	371	377	85	91	127	127	257	261	98	106	149	149	95	99	192	192	99	138	174	177	196	211	284	284	91	95	125	129	111	111	157	159	118	139	174	180	128	140	176	185	133	145	161	166
IF14473	local adult	120	136	216	216	359	371	88	88	127	128	261	273	106	106	149	149	99	101	198	198	138	144	171	174	196	199	284	284	91	91	129	129	111	111	153	157	112	133	162	168	128	140	179	194	133	141	166	166
IF14474	local adult	122	130	214	214	356	371	82	85	127	127	259	261	106	106	149	153	99	99	192	196	99	135	162	177	196	199	284	284	87	89	122	133	111	115	155	157	112	115	168	168	128	132	188	188	133	141	166	166
IF14475	local adult	118	126	214	214	359	380	82	85	127	133	259	265	98	106	149	161	99	101	192	192	123	129	174	177	199	211	284	284	91	91	129	133	103	111	157	159	112	112	168	183	124	132	176	179	133	141	166	166
IF14476	local adult	122	124	214	216	368	371	85	85	127	133	261	273	98	106	149	153	97	99	189	192	99	138	174	177	196	199	284	284	91	93	125	129	111	115	155	157	115	115	174	186	124	128	182	188	133	141	166	166
IF14477	local adult	120	120	208	216	356	377	82	85	127	133	203	259	98	106	149	153	97	99	192	198	114	132	174	177	199	202	288	290	65	71	125	125	87	87	155	157	0	0	183	186	132	132	173	182	133	133	166	166
IF14479	local adult	114	118	212	216	371	377	82	82	127	127	261	265	106	106	149	149	97	103	192	196	99	135	162	162	199	202	284	286	89	91	125	129	111	111	153	159	112	112	168	186	124	124	173	188	133	133	166	166
IF14481	local adult	122	128	212	214	0	0	85	88	127	128	261	261	106	106	149	149	97	99	192	198	99	138	162	174	196	211	284	284	89	93	117	122	111	111	153	157	118	124	180	180	132	132	179	182	133	141	166	166
IF14482	local adult	124	126	214	216	356	380	85	85	127	157	231	259	106	106	149	149	97	97	196	198	99	138	174	174	196	202	284	284	87	89	125	129	111	111	157	161	115	148	174	186	132	132	176	194	133	133	166	166
IF14483	local adult	124	130	212	216	371	392	82	85	128	136	259	265	98	106	149	153	95	97	198	210	99	135	174	174	196	196	284	284	91	93	129	133	111	111	155	159	112	133	162	174	128	128	176	176	133	141	166	166
IF14485	local adult	120	136	214	216	350	371	82	85	128	133	261	265	98	106	149	149	97	99	201	210	99	99	162	162	196	196	282	284	89	91	122	133	111	111	159	159	112	118	168	183	136	136	179	194	137	145	166	166
IF14486	local adult	122	126	214	216	356	365	85	91	127	127	261	261	98	106	149	153	99	99	192	196	99	138	162	177	196	196	284	284	89	89	125	133	111	111	157	159	139	145	162	186	124	124	182	188	137	145	166	166
IF14487	local adult	114	130	214	222	380	395	85	98	127	145	208	239	106	106	149	153	95	101	189	210	135	156	177	177	196	199	284	286	93	93	129	129	111	111	155	157	112	112	168	183	124	124	182	188	141	141	161	166
IF14490	local adult	126	136	216	216	392	401	82	85	128	133	259	261	98	106	153	153	95	99	192	192	138	138	162	177	199	199	284	284	89	91	125	133	111	111	153	159	118	139	168	180	124	132	176	179	133	133	166	166
IF14491	local adult	124	130	214	216	359	371	82	91	127	127	211	225	98	110	149	161	97	99	196	201	138	138	162	171	196	196	284	284	89	91	122	129	111	111	155	157	112	124	162	183	124	128	179	188	133	141	166	166
IF14492	local adult	130	132	214	214	362	420	85	88	128	145	235	261	98	106	153	153	95	95	192	198	99	99	162	162	196	211	284	284	93	93	122	129	111	115	153	155	112	139	183	186	124	128	182	188	133	137	166	171
IF14494	local adult	122	124	212	214	359	389	88	88	145	157	259	259	98	106	149	153	97	97	192	196	126	138	174	174	196	196	284	284	91	91	125	129	103	111	155	157	115	118	174	174	128	132	182	194	141	141	166	166
IF14495	local adult	130	130	216	216	323	380	82	85	127	127	203	275	106	106	149	153	95	97	196	198	138	138	174	174	196	211	284	286	87	91	125	125	111	111	153	153	115	118	168	180	128	136	182	194	109	133	166	171
IF14496	local adult	122	130	212	214	386	401	85	91	127	145	261	285	98	106	149	149	97	99	192	196	99	138	162	174	202	205	284	284	89	91	125	129	111	111	155	155	112	112	174	186	124	136	179	191	109	133	166	171
IF14497	local adult	122	122	212	222	356	389	82	91	128	157	203	239	106	106	149	149	95	99	192	198	138	138	174	174	199	211	284	286	93	93	125	129	111	111	155	159	112	118	180	183	124	132	179	182	133	133	166	166
IF14498	local adult	122	136	216	216	359	371	82	91	127	127	239	261	98	106	149	163	97	103	196	196	99	138	162	162	196	199	284	286	89	91	122	129	111	111	155	157	139	145	162	174	124	132	176	179	137	137	161	166
IF14500	local adult	122	124	214	216	368	371	88	88	127	127	231	239	98	106	149	149	95	97	196	201	135	138	174	177	196	196	284	284	89	93	129	133	111	115	153	157	118	139	162	168	124	132	173	182	133	141	166	166
IF14601	local adult	126	130	216	216	359	368	85	88	128	128	235	289	0	0	149	149	95	101	196	201	132	144	162	177	196	196	284	286	89	89	122	129	111	111	157	159	133	142	168	168	124	132	173	182	133	141	166	171
IF14602	local adult	126	132	208	216	356	389	82	85	128	133	259	261	98	106	149	153	95	99	192	192	138	138	162	174	196	196	284	284	87	89	125	125	111	111	157	157	0	0	0	0	128	132	176	179	133	141	166	166
IF14603	local adult	130	132	214	214	359	362	82	85	127	133	231	259	106	106	149	163	95	97	192	201	126	132	162	177	196	211	284	284	89	91	125	125	111	111	155	155	112	145	174	174	124	132	176	179	109	133	171	171
IF14604	local adult	122	126	216	222	350	368	85	88	127	128	261	265	106	106	161	161	97	99	192	196	114	114	171	177	199	205	288	288	65	71	117	125	97	97	149	155	106	145	174	186	124	132	185	185	133	141	166	166
IF14605	local adult	114	114	214	214	323	371	78	88	127	127	261	261	106	106	151	161	97	97	192	196	114	135	174	177	196	196	284	284	85	93	125	129	111	111	155	161	115	148	174	186	124	145	179	182	133	133	166	166
IF14608	local adult	122	130	212	214	323	389	82	88	133	133	261	261	106	106	149	149	99	103	196	201	138	147	162	183	196	196	284	284	89	95	125	141	111	111	153	155	112	112	174	180	124	132	188	194	137	137	166	166
IF14609	local adult	118	122	212	214	356	371	82	82	127	128	261	261	106	106	149	153	97	99	192	192	132	138	162	174	196	199	284	284	91	93	117	122	111	111	153	159	139	154	168	186	124	132	173	182	133	133	166	166
IF14610	local adult	126	132	216	216	359	359	85	88	127	128	255	289	98	106	149	159	95	97	198	201	99	132	162	162	196	199	284	286	89	89	122	125	111	111	153	157	115	142	168	180	124	128	182	182	133	133	166	171
IF14611	local adult	116	132	214	222	359	371	82	85	128	145	261	273	106	106	149	151	97	97	192	196	132	141	162	174	196	211	284	284	87	91	125	133	111	111	153	155	112	115	168	180	124	136	179	188	141	141	166	166
IF14612	local adult	124	124	214	216	395	401	85	91	145	157	261	273	106	106	149	153	95	105	192	192	114	135	162	174	199	211	284	286	87	89	125	133	111	115	153	157	112	112	168	183	124	124	176	194	109	133	166	166
IF14615	local adult	122	124	214	216	350	356	85	88	127	128	235	275	106	106	161	161	99	109	192	192	141	141	162	174	202	211	284	284	89	91	125	125	111	111	155	157	115	127	162	168	124	132	182	188	137	145	166	166
IF14616	local adult	122	126	212	216	350	371	82	82	127	128	244	261	106	106	149	161	97	105	196	198	99	138	162	174	196	199	284	284	89	91	125	133	111	115	153	159	145	154	174	186	124	132	176	191	137	137	161	166
IF14617	local adult	118	122	212	214	368	380	82	85	121	127	259	261	106	106	149	151	97	103	189	192	99	138	162	177	196	211	284	284	91	93	122	133	111	111	155	157	0	0	0	0	128	132	173	173	141	141	166	166
IF14618	local adult	120	132	214	216	365	374	85	85	127	139	261	261	106	106	149	153	99	101	192	196	123	138	171	177	196	211	284	284	91	93	125	125	111	111	155	157	118	139	174	183	128	136	179	182	133	133	166	166
IF14619	local adult	118	126	212	216	323	371	85	88	127	133	261	265	106	106	149	153	95	99	196	198	99	99	174	177	196	211	284	284	89	89	129	133	111	111	157	159	115	133	180	186	124	128	176	176	133	133	166	166
IF14620	local adult	130	132	214	214	380	389	88	88	127	128	261	265	98	106	153	163	95	99	192	198	99	99	162	162	196	196	284	284	91	91	117	125	111	111	157	159	133	148	183	183	124	132	173	176	141	141	166	166
IF14622	local adult	114	130	214	216	374	380	88	91	128	133	261	273	98	106	149	163	97	99	192	201	99	123	174	177	196	196	284	286	87	89	122	129	111	111	153	157	112	154	168	168	124	140	179	191	133	133	166	166
IF14623	local adult	120	124	212	214	350	371	82	85	133	145	231	259	106	106	149	153	97	109	192	196	135	138	171	177	196	199	284	284	85	89	129	133	111	115	157	159	112	115	162	186	124	124	176	179	133	133	166	166
IF14624	local adult	120	126	212	216	350	395	82	94	127	127	261	285	106	106	149	161	99	103	192	192	101	132	162	162	196	196	284	284	89	89	122	125	111	111	155	157	112	118	168	186	124	128	176	194	133	133	166	166
IF14625	local adult	114	126	214	214	356	359	85	85	127	145	239	261	98	106	149	149	95	95	192	196	99	99	162	174	196	196	286	286	89	91	117	129	111	115	157	161	115	148	168	180	124	128	173	188	133	133	166	171
IF14626	local adult	126	130	212	216	323	350	82	91	127	145	203	273	106	106	149	163	99	109	192	192	99	138	162	165	196	196	284	284	89	89	122	125	103	111	159	161	112	124	168	186	124	132	173	179	133	137	166	166
IF14627	local adult	114	136	214	216	323	356	85	91	127	127	239	273	106	106	149	161	95	101	192	198	99	114	162	174	196	199	284	284	89	89	117	125	111	111	157	157	142	148	168	174	124	124	182	188	133	133	166	166
IF14628	local adult	114	126	216	228	350	365	85	88	127	145	259	285	106	106	151	153	97	99	192	192	135	135	177	177	196	196	284	284	89	91	125	129	111	111	155	159	115	142	168	174	124	128	182	191	109	133	166	166
IF14629	local adult	118	122	214	214	371	380	85	85	133	151	259	265	106	106	149	149	99	103	192	192	132	132	162	162	196	196	284	286	91	91	117	125	111	111	153	159	112	115	168	174	124	128	188	188	133	133	166	171
IF14630	local adult	122	132	214	214	371	398	82	85	127	151	231	261	106	106	149	153	97	97	192	201	99	138	162	174	199	227	284	284	89	93	117	129	111	111	159	159	112	145	174	183	128	132	176	182	137	141	166	171
IF14631	local adult	114	118	212	222	356	377	91	91	127	127	259	265	106	106	153	161	97	101	192	196	99	135	162	174	196	196	284	286	87	89	125	129	111	111	155	159	118	148	174	180	128	132	182	185	133	137	166	166
IF14632	local adult	120	122	214	216	356	377	82	85	133	133	259	277	106	106	161	161	95	97	192	210	138	141	162	174	196	202	284	284	91	93	125	133	111	111	157	157	118	124	168	174	132	132	179	188	133	137	161	171
IF14633	local adult	122	132	214	214	392	392	82	85	127	127	259	291	98	106	149	161	99	109	192	201	138	147	162	177	196	199	284	284	91	93	129	141	111	111	155	157	115	133	168	168	124	140	173	173	133	141	166	166
IF14633	local adult	122	132	214	214	392	392	82	85	127	128	259	291	98	106	149	161	99	109	192	201	138	147	162	177	196	199	284	284	91	93	129	141	111	111	155	157	115	133	168	168	124	140	173	173	133	141	166	166
IF14634	local adult	122	130	212	216	356	389	85	91	128	133	203	261	106	106	161	163	101	109	192	196	138	138	162	177	196	199	284	284	89	89	125	129	111	111	153	153	112	112	168	174	124	132	176	176	133	133	166	166
IF14636	local adult	132	132	214	216	380	392	82	85	133	157	239	273	106	106	149	159	95	99	192	201	99	99	162	174	199	211	284	284	91	91	117	125	111	111	151	153	112	118	168	186	124	132	173	176	133	141	166	171
IF14638	local adult	122	124	216	216	377	377	82	82	128	145	261	273	106	106	149	153	95	97	192	198	99	99	162	174	199	199	284	286	89	89	122	133	111	111	155	157	115	142	174	183	128	132	188	191	133	141	166	166
IF14640	local adult	118	122	214	216	323	371	82	88	127	128	235	261	106	106	149	153	103	105	196	201	99	99	165	174	196	196	284	284	89	91	122	129	111	111	157	159	112	145	174	174	124	136	176	188	137	141	166	166
IF14641	local adult	118	130	212	214	350	377	82	91	127	145	244	261	106	106	153	153	97	99	192	192	138	138	162	171	196	199	284	284	89	89	122	125	111	111	159	159	115	118	162	183	124	128	188	188	133	133	166	166
IF14643	local adult	124	132	212	212	356	398	85	88	128	145	203	261	106	106	149	153	97	103	192	198	99	138	162	174	196	211	284	286	89	93	125	133	111	111	155	157	133	139	168	168	124	124	188	194	133	141	166	166
IF14649	local adult	128	132	214	214	365	371	85	91	127	127	203	265	98	106	149	161	95	101	192	201	99	99	177	177	199	211	284	286	89	89	122	129	111	111	153	153	0	0	0	0	124	132	182	185	137	141	166	166
IF14652	local adult	122	124	212	216	323	368	85	91	127	128	261	273	98	106	149	149	95	95	196	196	99	114	174	174	196	199	284	284	89	91	129	133	111	115	153	155	142	148	174	180	124	132	179	182	133	141	161	166
IF14655	local adult	122	136	216	216	374	401	82	88	145	145	215	265	106	106	149	149	97	103	196	201	99	135	174	174	196	196	284	284	87	87	129	141	111	111	155	155	118	154	168	168	128	132	176	179	133	133	166	166
IF14656	local adult	126	126	214	214	323	374	82	82	133	133	259	261	106	106	149	161	95	97	198	198	99	99	162	162	196	199	284	286	89	91	125	133	111	115	153	153	115	148	183	186	124	124	182	194	133	133	166	166
IF14659	local adult	122	130	214	216	323	401	85	91	121	127	265	285	106	106	149	153	97	99	192	192	95	111	162	162	196	196	284	286	85	89	117	117	111	111	155	157	131	139	174	174	124	124	179	182	133	141	166	166
IF14660	local adult	124	136	212	214	368	401	82	85	127	128	239	261	98	106	149	149	95	97	192	196	132	138	162	177	196	196	284	286	85	87	125	125	111	111	153	157	109	115	168	186	124	132	182	185	133	133	166	166
IF14661	local adult	122	122	214	214	371	392	82	85	127	133	203	203	106	106	153	161	95	109	198	210	99	99	174	174	196	196	284	284	87	91	125	129	111	115	157	159	112	148	180	183	124	136	182	191	133	133	166	166
IF14663	local adult	118	130	216	216	371	392	85	88	121	133	225	259	106	106	149	153	95	99	196	198	99	114	174	174	196	196	284	286	87	91	125	133	111	111	153	159	112	115	168	168	124	128	188	188	133	133	166	171
IF14667	local adult	124	126	216	216	380	392	85	91	127	145	215	273	106	106	153	161	97	97	192	198	138	141	171	177	199	199	284	284	89	89	122	125	111	111	153	155	112	112	183	183	124	128	179	182	109	133	166	166
IF14668	local adult	124	126	208	216	359	380	82	85	127	157	261	285	106	106	141	153	95	95	192	192	99	144	174	183	196	202	284	284	89	93	117	125	111	115	157	157	112	118	174	183	132	132	194	194	133	137	166	166
IF14670	local adult	122	126	212	214	368	371	85	91	128	157	265	277	106	106	151	161	97	97	196	196	135	138	174	177	196	227	284	286	89	93	125	129	111	111	155	157	118	139	174	180	124	124	176	188	109	141	166	166
IF14672	local adult	114	132	216	217	359	365	82	88	121	128	259	261	98	106	149	161	95	97	192	196	117	132	165	174	196	211	284	286	91	91	125	133	111	111	159	159	112	154	174	180	124	128	176	176	109	133	166	166
IF14673	local adult	114	130	214	216	356	371	82	85	128	157	261	265	98	106	149	153	97	99	189	196	99	138	162	177	196	205	284	284	89	93	125	133	111	111	157	159	124	148	168	174	128	132	188	194	133	133	166	171
IF14675	local adult	118	132	214	216	371	392	82	91	127	145	259	285	106	106	149	153	95	97	192	198	99	99	162	162	196	196	284	284	89	89	122	122	111	111	153	157	115	142	174	174	128	132	179	182	137	137	166	166
IF14684	local adult	114	122	214	214	350	359	85	88	157	157	261	261	106	106	161	161	95	97	192	196	99	99	174	174	196	196	284	284	89	89	117	125	111	111	155	157	124	148	168	168	124	132	176	179	133	141	161	166
IF14690	local adult	116	122	212	216	323	392	85	85	127	145	259	261	98	106	149	153	95	95	196	196	138	138	171	174	196	205	284	284	85	89	129	129	111	111	157	157	112	118	168	174	136	136	179	194	133	133	166	166
IF14692	local adult	124	130	214	216	362	368	91	91	127	128	261	265	98	106	149	153	97	103	192	201	99	132	162	174	196	196	284	286	89	91	125	141	111	111	155	157	112	112	168	186	128	132	176	179	133	141	166	166
IF14697	local adult	118	122	214	216	368	380	85	85	133	151	261	265	106	106	149	153	95	103	189	192	132	132	162	174	196	199	284	286	89	91	125	125	111	115	153	159	112	115	183	183	124	128	188	188	133	133	166	166
IF14698	local adult	118	136	214	216	389	401	88	88	127	157	215	239	106	106	149	149	97	103	196	201	99	126	162	174	196	196	284	284	87	89	125	141	111	111	155	155	118	154	168	168	128	136	173	179	133	137	166	166
IF14700	local adult	124	130	214	214	356	368	85	85	151	157	259	273	106	106	153	161	97	97	192	196	126	126	162	171	196	196	284	286	91	91	125	129	111	111	153	157	112	112	168	174	124	132	179	188	133	137	166	166
IF14701	local adult	122	130	208	216	350	359	82	91	127	127	261	275	98	106	149	153	95	99	201	201	99	144	174	177	196	199	284	284	87	93	125	125	111	111	153	159	112	133	168	183	128	132	182	182	133	141	161	166
IF14705	local adult	122	136	212	216	323	389	82	82	127	127	239	285	98	106	153	161	95	97	189	192	114	138	174	174	196	199	284	284	89	91	129	141	111	111	153	157	112	148	168	168	124	132	176	182	133	137	166	166
IF14706	local adult	120	122	208	222	362	368	91	91	127	127	259	265	98	106	149	153	95	103	192	196	99	154	162	174	196	199	284	284	89	89	122	125	111	111	155	159	133	145	174	174	124	132	173	179	141	145	161	166
IF14707	local adult	114	116	214	214	350	380	85	91	127	133	259	273	106	106	153	153	97	99	198	201	99	138	171	174	196	199	284	284	93	93	122	133	111	111	155	157	133	148	168	174	124	132	173	182	133	141	166	166
IF14716	local adult	122	126	214	216	356	365	85	88	127	145	261	265	98	106	149	149	95	99	196	201	99	99	162	162	196	211	284	284	89	93	125	133	111	111	155	159	115	142	174	174	124	132	176	194	137	141	166	166
IF14722	local adult	122	124	214	214	368	380	82	91	128	133	259	273	98	106	149	151	97	101	198	198	114	138	162	177	196	196	286	286	89	91	122	129	111	111	153	155	133	139	183	183	124	140	185	185	133	141	166	166
IF14723	local adult	122	122	212	214	380	401	82	85	128	133	203	261	106	106	153	161	95	99	196	198	99	138	174	174	196	196	284	284	89	89	125	125	111	111	157	157	112	115	168	183	124	140	176	182	133	141	166	166
IF14727	local adult	122	128	212	214	323	371	82	88	121	127	203	203	98	106	149	149	97	97	196	198	114	135	174	177	196	199	284	284	89	91	125	129	111	111	157	157	115	118	183	183	124	128	176	179	133	137	166	166
IF14728	local adult	126	130	216	216	380	392	85	85	127	133	203	261	98	106	149	161	95	99	192	196	99	114	162	174	196	199	284	284	89	91	122	125	111	115	157	159	112	115	183	186	124	124	182	191	133	133	161	166
IF14733	local adult	122	122	208	212	362	371	85	91	127	127	239	261	98	106	153	153	97	103	192	192	99	141	162	174	196	196	284	284	89	89	122	125	111	111	155	159	145	145	162	174	128	136	173	179	133	145	161	166
IF14735	local adult	122	126	212	216	359	371	88	88	127	151	203	261	98	106	153	161	95	97	192	196	99	135	162	162	196	199	284	284	89	89	125	133	111	115	155	157	0	0	0	0	128	132	176	176	133	141	166	166
IF14736	local adult	122	124	216	216	323	401	85	91	121	133	261	265	98	106	149	153	95	97	192	192	99	114	162	177	196	196	284	284	89	93	122	125	111	111	155	159	139	139	168	180	124	124	182	182	133	141	166	166
IF14737	local adult	124	130	214	214	350	377	85	94	127	127	261	265	98	106	153	161	99	99	192	196	135	147	162	171	199	199	284	286	91	91	122	125	111	111	153	159	115	139	168	174	124	132	188	194	137	141	166	166
IF14738	local adult	114	126	212	216	356	392	82	88	121	157	259	259	106	106	149	153	95	99	192	210	99	135	174	183	196	199	284	286	89	89	129	129	111	111	153	153	112	112	183	186	124	124	182	185	133	141	166	166
IF14742	local adult	122	122	216	216	350	380	82	88	133	157	259	273	106	106	149	151	97	101	196	198	135	147	162	177	196	199	284	286	89	91	125	141	111	111	159	159	133	139	162	186	132	140	179	179	133	141	166	166
IF14743	local adult	124	130	214	214	368	380	91	91	121	127	231	263	106	106	149	151	97	101	196	198	99	138	174	174	196	196	284	286	89	91	122	125	111	111	153	155	133	139	168	168	124	140	185	185	133	141	166	166
IF14744	local adult	116	118	212	214	389	392	88	91	127	128	239	259	98	106	149	149	95	97	192	196	99	138	174	177	196	196	284	284	85	89	133	133	111	111	155	157	112	118	168	174	124	136	173	188	133	137	166	166
IF14746	local adult	124	136	214	214	356	371	88	88	139	145	225	265	98	98	149	161	95	99	192	198	99	141	162	162	211	211	284	284	89	91	122	125	111	111	155	157	112	127	168	174	124	132	173	179	133	137	166	166
IF14747	local adult	122	126	214	222	323	392	85	91	127	133	261	261	98	106	149	149	95	99	198	210	99	138	174	174	196	199	284	286	91	101	125	125	111	115	153	155	112	112	168	186	132	132	176	176	133	133	166	166
IF14750	local adult	114	136	216	216	350	389	82	88	127	145	265	265	98	106	149	149	99	103	192	192	126	138	162	174	196	199	284	284	85	95	122	125	111	111	153	159	112	133	168	174	132	132	173	188	133	133	166	166
IF14751	local adult	114	122	214	214	359	371	85	85	127	127	259	285	106	106	149	149	97	103	192	210	99	99	162	174	196	199	284	284	89	89	125	125	111	111	155	159	115	115	168	183	128	132	173	179	133	141	166	166
IF14752	local adult	122	132	216	222	359	380	85	85	127	128	231	257	106	106	149	161	97	97	192	192	132	138	162	174	196	196	284	286	89	93	117	125	111	115	159	159	115	118	168	183	124	136	176	179	137	141	166	166
IF14754	local adult	126	126	214	216	323	386	85	88	128	128	203	259	98	106	151	153	95	95	196	201	99	135	162	174	202	202	284	284	87	89	129	133	111	115	153	159	112	115	174	180	124	132	182	194	133	137	166	166
IF14755	local adult	122	122	214	216	356	392	82	82	127	151	215	259	106	106	149	161	97	97	210	210	99	99	174	177	196	199	284	286	89	91	129	129	111	111	157	157	112	118	168	174	128	140	176	185	133	133	166	166
IF14757	local adult	114	122	212	214	0	0	82	88	133	139	239	259	106	106	149	153	99	101	192	196	99	135	162	174	196	199	284	286	89	93	125	129	111	115	153	159	112	139	180	183	124	132	176	185	133	141	166	166
IF14758	local adult	122	130	212	214	368	374	91	91	128	133	239	261	98	106	151	153	99	109	198	210	99	135	162	177	196	205	284	286	89	89	122	141	111	111	155	157	112	112	168	186	132	136	173	185	133	137	166	166
IF14759	local adult	122	124	214	222	371	392	85	88	133	145	261	285	106	106	149	153	99	109	192	196	123	144	165	174	196	199	284	286	89	93	125	125	111	115	157	159	112	118	174	186	124	132	176	185	133	145	166	166
IF14760	local adult	114	122	208	212	323	356	82	88	121	139	259	261	106	106	149	153	95	97	192	192	99	135	162	183	196	199	284	286	85	89	129	129	111	111	153	157	115	154	183	186	124	124	182	185	141	141	166	166
IF14763	local adult	116	122	214	216	368	380	82	85	128	128	239	261	106	106	149	161	97	99	192	192	99	126	162	162	199	199	284	284	87	89	122	125	111	111	155	157	112	124	168	168	124	124	173	176	133	133	166	166
IF14764	local adult	120	126	214	214	386	408	85	88	128	128	261	261	106	106	151	161	95	97	192	198	99	138	162	174	196	211	284	286	93	93	125	125	111	111	155	159	112	139	168	183	132	132	185	188	133	133	166	166
IF14767	local adult	122	124	212	216	350	359	82	88	121	127	225	261	106	106	149	153	97	101	192	210	99	99	162	162	196	196	284	284	91	93	129	133	111	111	157	157	112	112	180	186	124	128	176	176	133	141	166	171
IF14768	local adult	122	130	212	214	0	0	91	91	127	128	239	244	106	106	151	153	97	109	192	210	99	99	162	162	205	211	284	286	89	89	125	141	111	111	155	157	112	115	168	183	124	132	173	188	133	141	166	166
IF14769	local adult	120	136	216	222	0	0	85	88	127	133	261	261	106	106	149	149	95	103	192	192	99	126	162	165	196	211	284	284	85	91	125	129	111	111	157	157	0	0	0	0	124	124	188	188	141	141	166	166
IF14770	local adult	126	130	214	216	323	365	82	91	133	133	231	259	106	106	149	161	97	97	192	198	138	138	162	174	196	196	284	284	91	93	117	125	111	111	153	155	112	115	168	174	124	128	173	191	133	133	166	166
IF14774	local adult	126	130	212	216	392	401	82	82	133	133	265	273	106	106	149	161	101	101	192	192	99	138	162	174	199	199	284	286	91	93	122	129	111	111	155	157	112	118	168	174	132	132	182	182	133	145	166	166
IF14775	local adult	122	122	214	217	365	401	85	91	127	127	225	259	106	106	149	149	95	101	192	201	132	132	162	171	196	199	284	284	87	89	122	125	111	111	155	155	112	145	168	183	124	128	176	179	137	137	161	171
IF14776	local adult	122	124	214	214	350	392	82	85	128	133	261	273	106	106	149	153	97	109	189	201	138	138	162	162	196	196	284	284	91	93	122	133	111	111	153	157	112	112	168	186	124	128	182	188	133	133	166	166
IF14777	local adult	114	124	212	216	374	380	82	85	127	127	261	261	106	106	149	161	99	105	196	201	99	135	162	174	196	199	284	286	89	91	125	129	111	111	153	155	118	139	180	183	124	132	182	185	133	133	166	166
IF14780	local adult	122	130	214	216	323	359	82	88	121	127	261	285	106	106	161	161	95	109	196	198	99	138	162	162	199	211	284	284	87	91	125	133	111	111	153	157	112	112	168	183	128	136	176	176	137	137	166	166
IF14781	local adult	118	126	214	214	356	398	88	88	127	128	200	265	106	106	153	159	99	99	189	192	99	135	162	174	196	199	284	286	89	91	133	141	111	111	153	159	133	142	162	168	132	136	176	188	133	133	166	166
IF14782	local adult	116	126	214	222	350	398	85	88	127	157	231	259	98	106	161	163	97	101	192	196	99	123	177	183	196	199	286	286	89	91	122	125	111	111	153	159	0	0	0	0	128	136	194	194	141	141	166	166
IF14785	local adult	120	126	214	216	323	356	82	85	127	127	259	261	98	106	149	153	99	109	192	196	135	135	162	162	196	211	284	284	89	91	117	117	111	111	155	157	115	148	162	186	128	132	179	182	133	133	166	171
IF14786	local adult	120	126	216	216	323	398	82	88	127	133	261	261	98	106	149	153	101	103	192	192	99	138	162	174	196	205	284	284	93	93	129	133	111	111	153	155	112	115	168	183	128	132	185	194	133	133	166	166
IF14787	local adult	122	124	212	214	359	401	82	82	127	128	239	261	106	106	149	149	97	103	192	192	99	123	162	162	196	199	284	284	85	89	122	125	111	111	153	155	112	112	168	183	124	132	176	191	137	141	166	171
IF14789	local adult	122	122	212	214	362	392	82	91	133	133	261	263	106	106	149	149	95	97	196	196	114	147	174	177	196	211	284	284	85	93	125	141	111	111	153	157	112	118	174	174	124	124	173	194	133	133	166	166
IF14790	local adult	118	126	214	216	323	392	85	91	127	128	261	273	98	106	149	149	97	99	192	196	99	135	162	174	196	196	284	284	89	93	129	129	111	111	153	159	112	118	168	180	124	136	173	185	133	141	166	166
IF14791	local adult	122	122	212	212	368	392	85	85	127	127	261	285	106	106	149	161	99	103	196	198	99	99	174	174	199	211	284	286	87	89	125	133	111	111	155	159	115	139	174	183	124	132	173	194	133	141	166	166
IF14792	local adult	122	122	214	214	371	401	88	88	133	139	261	273	106	106	149	163	95	97	192	198	123	138	174	174	196	196	284	284	89	93	125	125	111	111	153	155	112	139	174	174	124	132	179	188	133	133	166	166
IF14793	local adult	118	122	214	216	368	371	85	91	127	133	259	261	106	106	149	153	95	99	192	196	99	132	162	174	196	199	284	284	91	91	125	125	111	115	153	153	112	115	174	183	124	124	188	194	133	133	166	166
IF14795	local adult	120	124	214	214	365	371	82	85	128	133	261	273	98	106	149	161	99	99	192	198	99	132	171	174	196	196	284	284	93	93	122	125	111	111	153	157	112	142	174	183	128	128	176	188	133	141	166	166
IF14796	local adult	118	130	214	214	359	362	82	85	127	128	211	261	106	106	151	161	99	101	192	196	99	99	162	174	196	199	284	284	87	89	125	125	111	111	155	157	112	118	168	174	132	136	176	179	133	137	166	166
IF14797	local adult	124	132	214	214	368	380	82	91	128	133	225	257	106	106	149	161	95	95	192	201	99	99	162	174	196	196	284	286	91	91	117	129	111	111	159	159	115	118	168	186	128	132	182	185	133	137	166	166
IF14798	local adult	126	130	214	222	350	374	85	91	127	128	239	273	98	106	153	159	97	109	198	210	99	99	162	174	196	205	284	286	89	93	122	141	111	111	157	157	112	148	168	186	128	136	185	194	133	141	166	166
IF14801	local adult	122	122	216	216	0	0	85	91	133	145	259	261	98	106	153	153	97	99	192	196	99	138	162	162	196	211	0	0	85	89	125	125	111	111	151	155	112	112	168	168	124	132	182	191	133	141	166	171
IF14802	local adult	114	124	216	216	323	356	85	85	128	145	239	261	98	106	153	161	97	101	196	210	99	99	174	174	199	199	284	284	89	91	129	129	111	111	155	157	118	148	168	186	124	136	179	182	133	141	166	166
IF14803	local adult	114	124	212	214	323	368	82	91	128	133	231	265	106	106	149	161	97	97	192	198	138	141	162	177	211	211	284	286	89	91	125	125	111	111	157	157	112	118	183	183	140	140	182	185	133	141	166	166
IF14804	local adult	120	122	212	214	323	380	85	91	127	133	261	265	106	106	149	163	95	99	192	196	99	138	162	177	196	211	284	286	91	93	125	129	111	111	153	155	112	133	186	186	124	132	176	188	133	133	166	166
IF14807	local adult	122	126	208	212	356	359	82	82	139	157	259	261	106	106	153	153	97	99	192	210	135	135	174	183	196	199	284	284	85	89	125	129	111	111	153	153	112	154	174	186	124	132	182	182	133	141	166	166
IF14808	local adult	122	136	212	214	350	380	85	91	127	139	239	261	106	106	149	163	97	99	198	198	99	132	162	174	196	196	284	284	89	93	122	125	111	111	157	157	112	148	168	174	132	136	182	182	133	133	166	166
IF14809	local adult	114	120	214	216	371	392	82	88	127	157	225	261	106	106	149	161	97	97	201	210	99	99	162	162	196	196	282	284	89	89	125	125	111	111	157	157	118	148	168	174	124	136	179	194	133	141	161	166
IF14810	local adult	118	130	214	216	365	389	85	88	133	133	259	261	106	106	149	153	95	95	189	192	99	135	171	174	196	199	284	284	87	93	125	125	111	111	157	159	112	139	168	168	128	132	179	188	133	141	166	166
IF14811	local adult	126	130	214	216	323	368	85	88	128	128	239	259	106	106	153	161	97	97	192	196	132	141	174	177	196	196	284	286	91	93	133	133	111	111	153	153	115	133	168	183	128	132	179	182	133	133	166	171
IF14812	local adult	114	122	214	217	371	386	85	85	127	133	259	265	106	106	161	161	97	99	192	201	99	144	171	174	196	199	284	284	89	91	133	133	111	111	153	157	124	139	162	174	124	132	173	182	141	145	166	166
IF14815	local adult	118	122	214	216	356	365	82	85	128	133	203	239	106	106	149	161	95	97	196	198	123	126	162	171	196	196	284	284	89	91	122	125	111	111	151	153	112	115	174	186	124	128	176	182	133	133	161	166
IF14816	local adult	118	126	212	214	362	368	82	85	128	139	265	265	98	106	149	161	95	99	192	196	132	138	162	162	196	202	284	284	89	93	125	129	111	111	157	159	112	112	183	183	124	132	176	188	141	141	166	171
IF14817	local adult	114	114	212	214	389	401	82	91	127	145	261	273	106	106	149	153	95	99	192	196	114	138	174	174	196	196	284	284	89	89	122	129	111	115	155	157	115	118	174	183	132	132	176	179	133	141	166	166
IF14818	local adult	120	132	214	214	365	365	85	85	133	145	231	265	106	106	153	153	95	97	192	192	99	138	165	174	199	199	284	284	89	91	125	129	111	111	155	159	115	148	174	183	132	132	182	194	133	141	166	171
IF14819	local adult	128	132	214	214	371	392	85	88	127	133	235	291	106	106	153	161	95	95	192	201	99	99	162	162	199	205	284	284	87	89	125	129	111	111	153	157	112	115	162	168	124	132	182	188	133	141	166	166
IF14820	local adult	122	122	214	216	368	371	85	85	127	127	261	273	98	106	149	153	99	109	196	196	138	141	162	162	196	196	284	284	87	93	125	129	111	111	153	155	112	115	174	180	132	136	176	182	133	133	166	166
IF14821	local adult	114	132	214	216	380	389	78	85	127	128	261	273	98	106	153	153	95	109	196	196	135	135	171	174	196	199	284	286	89	89	125	133	111	111	155	157	112	145	174	186	132	132	188	191	109	133	166	166
IF14822	local adult	122	126	214	214	359	368	85	91	127	128	261	261	106	106	151	153	97	99	198	198	99	135	162	177	196	196	284	284	89	93	125	141	111	111	155	157	112	148	183	186	128	132	173	194	133	133	166	166
IF14824	local adult	118	126	214	214	323	380	88	91	127	133	259	273	106	106	149	151	95	99	192	192	123	138	174	177	196	196	284	284	89	91	125	129	103	111	157	159	112	112	180	186	124	132	176	194	133	133	166	166
IF14827	local adult	122	126	216	222	350	386	85	85	127	128	239	261	106	106	149	149	95	99	189	210	99	141	162	177	196	196	284	284	89	89	122	133	111	111	153	155	115	115	183	186	128	128	179	194	137	137	166	171
IF14828	local adult	114	124	214	216	323	392	82	82	127	128	259	261	98	106	153	153	103	103	196	210	99	138	174	174	196	196	284	284	89	89	125	129	111	111	153	153	112	115	168	174	124	124	176	179	137	145	161	166
IF14829	local adult	122	132	214	216	323	392	88	91	133	133	261	273	106	106	149	149	97	99	196	201	135	138	162	177	196	211	284	284	89	93	141	141	111	111	155	155	112	154	174	186	124	132	185	194	137	141	166	166
IF14830	local adult	116	126	216	216	371	389	82	85	127	151	203	203	98	106	161	161	95	101	192	192	138	138	165	174	196	196	284	284	89	89	125	129	111	111	157	159	112	118	174	183	132	132	176	194	133	133	166	166
IF14831	local adult	122	136	212	214	365	392	85	91	128	128	273	273	106	106	149	153	97	101	192	198	135	138	162	174	196	199	284	286	89	93	122	125	111	111	153	155	133	145	168	174	124	132	176	179	133	141	166	171
IF14832	local adult	122	126	214	228	371	392	88	88	127	139	273	275	106	106	149	163	97	109	196	196	138	138	174	174	196	196	284	284	87	91	125	125	111	111	157	157	115	118	183	186	132	136	173	188	133	133	166	166
IF14833	local adult	122	130	214	222	323	368	82	91	127	145	259	261	106	106	141	149	95	99	192	196	132	135	162	177	196	211	284	284	87	91	125	129	111	111	157	157	118	118	168	183	124	124	176	176	133	133	166	166
IF14834	local adult	122	124	214	214	359	386	82	88	145	145	231	265	106	106	153	153	95	99	198	198	99	135	171	174	196	202	284	284	87	87	117	133	111	111	153	155	112	112	174	183	124	124	182	194	141	141	166	166
IF14835	local adult	122	126	216	216	356	380	82	85	127	133	203	239	106	106	149	153	87	97	198	198	99	135	162	162	196	199	284	284	89	89	122	125	111	111	153	157	112	142	174	180	124	132	176	185	133	133	166	166
IF14836	local adult	122	122	212	216	371	392	85	91	127	127	259	261	106	106	149	153	95	97	192	196	138	138	171	174	196	196	284	284	85	89	125	129	111	111	157	157	112	115	168	174	132	136	179	194	133	137	166	166
IF14837	local adult	122	130	212	212	323	371	82	88	127	127	261	261	106	106	149	149	95	99	192	196	144	154	174	174	196	199	284	284	89	97	122	129	103	111	155	155	112	148	174	186	124	128	179	185	141	145	166	166
IF14838	local adult	124	136	214	216	323	368	82	85	127	127	261	265	98	98	149	149	95	103	196	196	99	138	162	177	196	199	284	284	89	93	122	133	111	111	153	155	112	133	174	186	124	128	185	188	133	141	166	166
IF14839	local adult	122	122	214	222	380	389	85	88	127	128	239	265	98	106	149	161	97	101	192	192	114	147	174	183	211	211	284	284	89	89	125	125	111	111	153	155	115	118	168	174	124	132	182	182	133	141	166	166
IF14841	local adult	114	122	212	214	356	392	88	88	127	157	273	273	98	98	149	149	95	95	192	201	114	132	174	177	196	211	284	284	87	89	125	125	111	111	153	157	115	115	168	186	132	136	176	179	133	137	166	171
IF14842	local adult	126	130	214	214	371	398	85	85	133	145	261	261	106	110	149	163	97	103	192	192	99	138	162	171	196	196	284	286	87	89	125	133	111	111	153	157	112	118	162	180	124	128	176	182	133	133	166	166
IF14843	local adult	118	122	216	216	359	359	82	88	127	133	261	291	106	106	149	149	97	99	192	210	101	101	162	177	196	199	284	284	89	91	117	129	111	111	157	157	133	139	174	183	124	132	176	176	133	137	166	166
IF14844	local adult	122	136	214	216	368	371	88	91	121	121	203	265	98	106	149	149	95	97	192	198	114	135	174	174	196	196	284	284	89	91	125	129	111	111	153	157	115	118	162	183	124	128	176	176	133	141	166	166
IF14846	local adult	122	122	212	214	356	392	85	85	127	157	257	259	106	106	149	153	95	99	192	196	99	141	165	174	196	202	284	284	87	89	125	129	111	111	153	153	112	118	174	174	132	136	176	176	133	133	166	166
IF14847	local adult	118	122	212	216	371	377	88	91	127	133	261	261	98	106	149	153	95	99	192	192	99	132	162	162	196	211	284	284	89	91	122	133	111	111	153	159	118	133	168	183	124	132	179	182	133	137	166	166
IF14848	local adult	114	130	212	212	356	392	82	82	127	133	235	261	106	106	149	153	95	97	192	196	99	138	174	174	199	202	284	286	87	89	117	141	111	111	155	159	115	124	183	183	124	132	182	182	133	137	166	171
IF14849	local adult	122	130	214	216	392	392	85	85	128	139	255	259	106	106	149	149	99	109	192	196	138	141	162	177	196	211	284	286	89	89	133	133	111	115	153	159	112	112	168	180	124	124	191	194	137	137	166	166
IF14850	local adult	120	130	214	216	350	386	85	98	133	151	265	265	106	106	149	153	95	95	201	201	99	99	162	165	196	199	284	284	89	89	125	125	111	111	153	157	133	145	168	186	132	136	179	185	133	145	166	171
IF14852	local adult	118	124	214	214	323	359	82	88	127	128	225	291	98	106	153	161	109	109	192	192	99	138	162	171	199	199	284	286	89	91	122	125	111	111	157	157	112	115	168	174	132	136	191	194	109	133	166	166
IF14853	local adult	114	124	216	217	368	371	82	85	127	151	261	283	106	106	153	161	97	99	198	201	99	138	162	174	196	196	284	286	89	93	122	133	111	111	157	159	112	124	168	186	124	124	185	194	133	141	166	171
IF14854	local adult	116	126	212	216	356	380	91	91	133	145	273	291	98	106	149	151	95	99	196	198	99	138	162	174	196	196	284	286	91	95	122	129	111	111	157	157	112	112	168	183	124	132	176	185	133	141	166	166
IF14856	local adult	126	126	212	214	356	359	85	85	127	128	257	261	98	106	149	163	95	97	192	192	99	132	162	171	196	211	284	284	87	87	122	133	111	111	157	159	112	148	180	186	128	128	176	179	133	141	166	171
IF14857	local adult	120	120	214	216	359	371	85	98	121	128	203	259	106	106	149	161	97	101	192	196	138	147	162	174	196	199	284	286	89	91	125	125	111	111	155	159	112	112	168	186	132	132	182	185	109	141	166	166
IF14858	local adult	116	126	214	222	350	356	85	88	133	145	261	273	106	106	151	161	97	99	198	201	99	138	162	165	196	196	284	286	91	93	117	133	111	111	153	159	112	112	180	183	128	128	182	182	133	133	166	166
IF14859	local adult	120	130	214	214	356	371	88	91	127	157	203	273	106	106	149	149	95	95	196	201	99	138	174	177	196	199	284	284	89	89	125	133	111	111	157	159	112	154	162	168	128	128	176	179	133	141	166	166
IF14861	local adult	116	126	212	214	368	389	82	82	121	145	259	261	106	106	149	161	99	103	192	192	99	138	162	162	196	211	284	284	85	89	129	141	111	111	155	155	115	148	162	168	124	132	173	182	137	141	166	166
IF14862	local adult	126	126	212	216	350	356	85	88	127	136	203	203	98	106	153	161	99	105	196	201	138	154	174	177	199	199	284	286	89	93	125	125	111	111	157	159	112	139	168	180	136	140	179	182	109	137	166	166
IF14863	local adult	118	118	216	216	371	392	85	88	128	133	261	265	98	110	149	151	97	103	192	196	99	99	162	177	196	199	284	284	91	93	129	133	111	111	153	155	112	112	168	180	128	132	176	185	133	137	166	166
IF14865	local adult	114	130	214	228	365	371	85	88	127	127	259	285	106	106	153	161	99	109	192	192	99	135	177	177	196	196	284	284	89	91	129	133	111	111	155	155	112	115	168	174	128	136	182	188	133	141	166	166
IF14868	local adult	122	130	214	214	389	392	85	85	127	128	225	255	106	106	149	161	99	114	189	196	99	99	162	177	196	211	284	286	89	91	125	133	111	115	157	159	112	112	168	168	124	140	191	194	137	141	166	166
IF14869	local adult	114	122	214	214	350	392	85	91	127	133	259	275	106	106	161	161	99	99	192	210	99	141	174	177	196	196	284	284	91	93	125	125	111	111	151	157	115	118	174	174	124	140	179	185	133	133	166	166
IF14870	local adult	120	122	214	214	350	356	82	82	128	151	259	265	106	106	149	161	97	109	189	192	99	138	162	162	199	199	284	286	89	89	117	125	111	111	153	155	112	115	168	174	124	128	188	194	133	141	166	166
IF14872	local adult	122	122	214	216	350	368	85	91	127	133	259	261	98	106	149	153	99	99	192	196	99	99	171	174	196	196	284	284	91	93	122	125	111	115	153	155	133	145	168	174	124	136	173	185	141	145	166	166
IF14874	local adult	118	122	214	216	350	350	85	91	128	145	261	261	106	106	149	153	97	99	192	198	138	141	162	177	196	196	284	284	87	91	122	125	111	111	153	153	112	118	174	183	124	136	179	188	133	133	166	171
IF14875	local adult	122	124	214	216	0	0	82	85	127	127	215	261	98	106	149	161	95	97	189	189	135	144	183	186	196	199	284	284	89	89	129	133	111	111	153	157	112	115	168	174	124	124	176	179	109	137	166	166
IF14876	local adult	122	122	214	216	356	392	85	88	128	133	225	261	98	106	149	161	95	101	196	201	99	147	174	174	196	199	284	284	91	91	122	122	111	111	157	157	118	154	168	186	132	140	179	179	133	133	166	166
IF14877	local adult	120	130	214	216	329	371	82	85	127	133	211	273	106	106	149	153	97	99	192	192	114	141	162	162	196	196	284	284	89	89	125	125	111	111	155	157	112	115	174	174	120	132	176	179	133	137	166	166
IF14879	local adult	128	136	214	216	380	392	82	88	127	127	235	239	106	106	149	153	95	99	192	201	99	99	162	174	196	199	284	284	87	89	125	125	111	111	157	157	115	148	168	168	128	132	182	182	133	141	166	166
IF14880	local adult	124	124	214	222	374	380	85	91	127	127	259	261	106	106	149	153	97	99	192	201	99	132	171	174	196	199	284	284	89	89	125	141	111	111	155	155	112	115	174	174	132	132	179	182	133	141	166	166
IF14881	local adult	124	128	214	216	377	398	82	85	127	128	273	275	106	106	149	149	97	99	189	210	99	144	174	174	196	199	284	284	89	91	129	133	111	111	159	159	112	139	168	186	124	132	176	182	141	141	166	166
IF14882	local adult	114	114	216	216	350	356	85	88	127	145	261	273	98	106	149	153	97	97	189	192	138	138	174	174	196	205	284	284	89	93	122	133	103	111	159	159	112	115	162	168	132	132	179	194	133	145	161	166
IF14885	local adult	122	130	216	216	356	371	82	91	128	145	200	239	106	106	149	149	95	97	196	196	132	135	162	177	196	196	284	286	87	89	129	129	111	115	155	155	118	133	168	180	128	132	185	188	133	137	166	166
IF14886	local adult	122	136	216	216	359	392	91	91	127	128	265	285	106	106	149	151	95	103	192	196	138	138	162	177	196	199	284	286	91	93	129	129	111	111	153	155	115	139	168	168	124	136	185	191	133	141	166	166
IF14888	local adult	122	126	214	216	380	392	82	88	127	127	225	261	106	106	149	151	101	109	196	198	114	123	162	174	202	205	284	284	87	91	125	133	111	111	153	157	115	145	183	183	124	128	173	182	133	133	166	166
IF14890	local adult	114	124	216	216	323	389	85	88	121	133	273	273	106	106	161	161	95	95	192	196	138	144	162	174	196	227	284	284	91	91	125	129	111	111	153	157	115	124	168	174	124	128	179	182	133	141	166	166
IF14891	local adult	118	130	212	216	362	392	88	91	127	128	261	275	106	106	141	161	97	99	201	201	132	144	162	177	199	211	284	284	89	91	125	141	111	111	155	157	112	127	174	186	128	136	182	185	133	141	161	166
IF14893	local adult	120	122	214	216	356	356	82	88	133	151	265	275	106	106	149	153	101	109	198	198	135	138	162	174	199	199	284	286	89	91	125	125	111	111	157	159	112	115	168	183	124	132	182	185	105	137	166	171
IF14894	local adult	114	122	214	214	356	392	85	88	127	127	261	265	106	106	149	151	101	103	192	192	99	132	174	174	199	211	284	284	87	89	129	141	111	111	155	155	133	148	168	174	124	128	182	191	109	133	166	166
IF14895	local adult	114	130	212	214	350	350	85	88	127	128	261	261	106	106	149	149	95	101	192	196	99	138	162	162	196	196	284	284	89	91	129	133	111	111	159	159	112	112	168	183	128	132	176	185	133	141	166	166
IF14897	local adult	114	122	212	216	368	380	82	85	127	145	261	273	106	106	153	153	95	95	196	196	99	138	174	177	196	199	284	284	89	93	117	125	111	111	153	157	115	154	168	180	124	132	176	188	109	133	166	166
IF14898	local adult	120	126	212	214	356	365	85	85	128	145	259	265	98	106	153	153	97	97	196	196	99	99	162	174	211	211	284	284	89	93	133	133	111	115	153	155	112	115	162	174	124	132	176	188	133	137	166	166
IF14899	local adult	122	124	214	214	350	368	82	85	133	157	203	259	98	106	149	161	95	97	196	198	99	114	162	174	196	196	284	286	89	91	117	129	111	111	155	157	112	133	168	183	124	124	176	185	133	141	166	166
IF14900	local adult	128	136	212	214	359	371	82	82	127	128	261	265	106	106	149	149	97	99	192	205	99	123	162	162	196	199	284	284	85	93	122	125	111	111	153	155	112	112	168	174	124	132	176	191	141	141	166	171
IF14902	local adult	122	130	212	214	371	374	91	91	127	133	239	261	106	106	149	161	99	109	192	198	99	99	162	162	205	211	284	286	89	91	125	141	111	111	155	157	115	139	168	186	132	136	182	185	133	137	166	166
IF14903	local adult	122	124	214	216	350	356	88	91	133	145	261	275	106	106	149	153	95	109	192	192	135	141	174	174	196	196	284	284	89	91	125	125	111	111	155	159	112	133	162	186	124	132	182	185	133	133	161	166
IF14904	local adult	120	126	212	216	368	392	85	91	121	127	203	273	106	106	149	149	99	101	205	210	99	114	162	174	196	211	284	286	87	91	125	125	111	111	155	157	112	148	168	174	128	132	182	188	133	133	166	181
IF14905	local adult	126	130	216	216	359	380	85	91	127	128	261	273	106	106	149	161	97	109	192	210	99	99	174	174	196	199	284	284	87	93	117	117	111	111	155	155	112	118	168	183	124	132	176	188	141	141	166	166
IF14907	local adult	122	132	214	216	362	362	82	82	128	133	261	261	98	106	149	153	101	101	192	196	135	138	162	177	196	199	284	286	87	93	122	133	111	111	153	159	133	139	174	183	124	132	173	185	133	133	166	166
IF14908	local adult	118	130	214	216	356	398	85	85	127	128	261	261	106	106	149	161	97	101	189	192	99	99	171	174	196	196	284	284	87	89	125	129	111	111	153	155	112	133	168	186	124	128	176	179	109	137	166	171
IF14909	local adult	126	132	214	214	359	380	85	85	127	127	235	259	106	110	153	163	99	103	189	196	123	132	174	177	196	211	284	284	89	93	125	133	111	111	159	159	118	133	168	186	124	132	176	194	141	141	166	166
IF14911	local adult	114	122	214	214	323	389	85	88	127	128	261	265	98	106	149	151	95	97	192	196	99	135	162	165	196	196	284	284	93	93	125	125	0	0	157	159	112	112	168	186	132	132	176	179	137	141	166	166
IF14913	local adult	122	122	208	214	350	368	82	85	127	128	259	261	106	106	149	153	95	101	201	210	99	138	162	177	196	196	284	284	89	91	129	129	111	111	159	159	112	142	168	168	124	124	176	176	133	137	166	166
IF14914	local adult	124	126	214	214	359	392	85	88	127	157	261	265	98	106	149	163	97	97	196	201	99	99	162	174	196	196	284	284	89	93	117	133	111	111	155	157	115	139	162	183	132	132	185	185	133	137	166	166
IF14915	local adult	114	124	214	216	356	377	82	88	133	157	273	275	106	106	149	153	97	99	192	192	135	141	174	174	196	196	284	284	89	91	122	125	111	111	155	159	112	133	162	183	124	132	179	182	133	145	166	166
IF14917	local adult	122	122	214	216	350	392	82	85	127	127	255	273	106	106	141	149	97	99	189	196	99	154	162	162	199	211	284	286	89	89	125	129	111	115	153	157	112	127	168	186	124	140	179	194	137	141	166	166
IF14918	local adult	122	130	214	216	350	368	88	91	127	133	261	265	98	98	149	153	97	101	192	201	99	132	162	174	196	199	284	284	85	89	129	141	111	111	153	157	112	142	168	174	124	128	173	176	133	141	166	166
IF14919	local adult	114	118	214	214	356	392	85	85	127	128	261	265	106	106	141	149	97	99	189	192	99	99	162	162	205	227	284	284	93	95	125	133	111	111	153	157	112	118	180	183	124	136	182	182	133	133	166	166
IF14921	local adult	114	122	214	216	350	377	82	91	145	157	235	275	98	106	149	161	95	99	192	196	99	135	165	174	196	196	284	284	89	93	122	125	111	111	151	159	115	133	183	186	124	136	179	185	133	145	161	166
IF14923	local adult	126	130	214	214	359	368	85	85	128	145	239	261	106	106	149	151	99	101	189	196	99	114	174	174	196	199	284	284	91	95	117	125	111	111	155	159	112	118	174	183	128	132	179	182	133	133	161	166
IF14924	local adult	116	126	214	216	374	398	91	91	128	133	261	261	106	106	153	163	97	101	192	196	99	132	162	174	199	205	284	284	89	89	125	125	111	111	155	155	112	145	183	186	124	136	182	188	133	141	166	166
IF14925	local adult	122	130	212	216	368	377	85	91	127	157	275	291	106	110	149	151	95	99	192	192	99	138	165	171	196	196	284	284	93	93	125	129	0	0	151	159	118	133	174	186	124	136	179	185	133	141	161	166
IF14927	local adult	118	120	214	216	368	380	82	85	121	127	261	265	106	106	153	161	97	99	198	201	138	154	162	171	196	196	284	284	91	93	125	125	103	111	153	157	118	148	183	186	124	128	194	194	133	133	166	166
IF14930	local adult	130	136	214	216	323	395	85	88	127	145	261	265	106	106	149	151	97	97	196	196	99	99	162	162	196	196	284	284	89	89	125	125	111	111	153	159	112	133	168	186	136	145	182	182	141	141	166	166
IF14931	local adult	122	122	214	214	359	380	82	85	127	145	235	265	98	106	151	153	97	101	189	192	141	144	162	177	196	196	284	288	89	89	122	133	111	111	155	155	112	118	168	186	124	128	179	179	133	141	166	166
IF14932	local adult	118	126	212	214	356	359	82	85	127	136	203	265	106	106	149	161	95	105	196	196	135	154	162	177	199	199	284	286	89	89	125	129	111	111	155	159	118	139	168	174	128	140	179	182	137	141	166	166
IF14934	local adult	122	122	212	216	359	392	85	85	127	128	203	261	106	106	149	153	95	97	192	192	99	141	174	177	211	211	284	284	89	91	125	133	111	111	153	157	139	145	180	186	124	132	173	194	133	133	161	166
IF14936	local adult	122	124	214	216	392	401	85	85	121	145	261	261	106	106	149	153	97	99	192	196	132	138	162	174	199	199	284	284	85	93	125	133	111	115	153	153	112	115	168	183	124	136	182	194	133	133	166	171
IF14937	local adult	126	136	214	220	362	380	82	98	128	145	261	265	106	106	161	161	95	95	192	201	99	99	162	177	196	199	284	286	91	93	129	129	111	111	157	159	124	139	174	180	128	132	182	185	141	141	166	166
IF14938	local adult	122	130	216	216	356	371	85	91	128	133	239	239	98	106	149	149	95	97	196	196	99	135	162	162	196	196	284	286	87	91	122	129	111	111	155	155	118	139	162	180	128	132	179	188	133	137	166	166
IF14939	local adult	118	130	214	216	356	359	85	91	127	128	244	285	98	106	149	149	101	109	192	196	138	138	162	177	199	211	284	284	87	89	122	125	111	111	153	159	139	145	174	180	124	128	176	176	137	141	166	166
IF14941	local adult	126	126	212	216	368	371	82	85	128	157	261	275	106	106	161	161	99	99	192	196	135	138	171	183	196	196	284	284	91	91	125	129	111	111	155	155	118	142	168	174	124	132	173	176	133	141	166	166
IF14942	local adult	122	122	214	214	392	398	82	82	127	157	239	261	106	106	149	161	99	101	192	201	114	132	162	174	199	227	284	284	89	93	117	122	111	111	155	157	112	115	168	180	132	132	182	188	133	137	166	171
IF14944	local adult	120	122	214	216	377	392	88	91	127	133	261	279	106	106	149	163	97	99	192	201	99	138	174	174	196	211	284	284	87	89	117	129	111	111	153	157	112	133	168	186	124	132	173	176	133	133	166	166
IF14945	local adult	122	132	214	216	371	398	85	85	128	133	261	291	106	106	153	161	95	109	192	192	99	114	162	174	205	205	284	284	89	91	125	129	111	111	153	153	112	118	162	168	124	128	188	188	133	133	166	166
IF14946	local adult	120	122	214	216	362	392	85	85	127	136	261	277	106	106	149	161	95	99	198	198	99	99	162	162	196	199	0	0	89	93	122	125	111	111	153	161	112	148	174	186	128	136	176	185	133	133	166	166
IF14947	local adult	122	126	214	217	392	392	82	91	133	145	208	273	98	106	149	151	97	101	192	198	132	144	162	177	196	196	284	284	89	91	125	129	111	111	155	155	112	124	162	174	124	132	188	194	133	137	166	166
IF14948	local adult	120	122	214	216	323	359	85	85	133	133	203	259	106	106	149	161	97	99	192	192	114	132	162	162	196	199	284	284	85	91	129	141	111	111	155	157	112	115	168	168	124	128	182	185	133	141	166	171
IF14949	local adult	128	132	214	214	356	380	82	85	127	133	225	273	106	106	149	149	95	109	192	201	99	138	162	174	196	196	284	284	89	91	125	125	111	111	155	155	112	154	174	183	124	124	176	188	141	141	166	166
IF14950	local adult	122	124	212	214	359	371	85	88	127	145	259	261	106	106	153	161	95	97	192	196	99	138	162	177	202	205	284	284	85	89	122	125	111	115	155	157	112	139	174	174	132	136	179	188	133	145	166	166
IF14951	local adult	116	116	212	216	371	392	82	100	127	145	203	261	106	106	149	149	97	109	192	198	114	123	174	174	199	227	284	286	85	85	129	133	103	111	153	157	112	139	174	186	132	132	173	188	133	141	166	171
IF14952	local adult	122	122	216	217	368	398	88	98	121	147	273	277	98	106	149	153	95	95	192	196	95	138	177	177	196	199	284	286	87	89	125	133	111	111	151	155	112	139	168	186	128	136	173	191	133	133	166	166
IF14953	local adult	120	126	214	214	359	374	85	88	127	133	235	261	98	106	149	149	109	109	189	192	132	132	162	174	199	202	284	286	89	89	117	129	0	0	155	155	109	139	168	168	124	132	176	185	133	137	166	166
[truncated: 6 more columns]
